# Supplementary material for: Factors associated with health worker adoption of facial and environmental hygiene promotion in the ‘SAFE strategy’ for trachoma elimination in Western Province, Zambia
Source: PLoS Negl Trop Dis. 2025 Sep 8;19(9):e0013483. doi: 10.1371/journal.pntd.0013483 (PMC12431646; doi:10.1371/journal.pntd.0013483)
Supplement: S1 Data — This Excel file contains anonymized raw data collected from the questionnaires, which was used for all statistical analyses in the manuscript. (XLS) [file pntd.0013483.s001.xls]

## Sheet: Sheet1
Age	servicelength?	salary	Name of facility	Adoption	What transport do you have at your facility?	Gender	Highest level of education attained	Position	What position is your immediate supervisor?	position of respondent	Type of health facility	District	What position is the facility in-charge?	How would you describe the transport situation at your facility?	knowledge on trachoma prevention	Do you think that health promotion for F and E is easy to implement	Is there any one or more of your leaders/supervisors who are against health prom	How do you feel health promotion activities for F and E affect your workload?	Have you attended any training on facial and environmental hygiene promotion?	Do you receive any incentive when you conduct health promotion activities for F	Do you have tools at your facility that you can use when carrying out facial and	participated quarterly stakeholde rmeetings	In the past six months, have you participated in communitydistributionIEC	in the past one year, have you participatedin periodic training of teachers to p	In the past one year, have you participated in training of community leaders to	In the past six months, have you participated in conducting community demonstratio	It is important for me to include facial hygiene massages and face washing demo	When triggering communities for CLTS, I need to include messages on facial clean	There is no need for me to conduct facial and environmental hygiene promotion ac	Name of facility	On a scale of 1 to 5, how relevant if F and E hygiene education for trachoma con
32	2	0	Longe HP	Adopted	Motor cycle	Male	Primary level	Community health assistant (CHA)	Environmental health officer	Community health assistant (CHA)	Health Post	Kaoma	Nurse	Readily available	Not knowledgeable	Yes	No	They do not overload my work because they are part of my responsibilities	Yes	No	No	No	Yes	Yes	No	Yes	Agree	Agree	Disagree	Longe HP	Not relevant
36	6	0	Longe HP	Adopted	Motor cycle	Male	Primary level	Community health assistant (CHA)	Environmental health officer	Community health volunteer	Health Post	Kaoma	Nurse	Readily available	Not knowledgeable	Yes	No	They do not overload my work because they are part of my responsibilities	Yes	No	No	Yes	Yes	No	No	Yes	Agree	Neutral	Disagree	Longe HP	Relevant
34	14	0	Longe HP	Not adopted	No available transport	Male	Secondary level	Member of neighborhood health committee (CHW)	Environmental health officer	Member of neighborhood health committee (CHW)	Health Post	Kaoma	Nurse	Not available	Not knowledgeable	Yes	No	They overload my work and affect my performance in other areas	Yes	No	Yes	No	No	No	Yes	No	Agree	Agree	Agree	Longe HP	Not relevant
50	16	0	Longe HP	Adopted	Motor cycle	Female	Secondary level	Member of neighborhood health committee (CHW)	Environmental health officer	Member of neighborhood health committee (CHW)	Health Post	Kaoma	Nurse	Readily available	Knowledgeable	Yes	Yes	They do not overload my work because they are part of my responsibilities	Yes	Yes	Yes	Yes	Yes	No	No	Yes	Agree	Disagree	Agree	Longe HP	Relevant
32	9	0	Mutondo RHC	Adopted	No available transport	Female	Secondary level	Member of neighborhood health committee (CHW)	Environmental health officer	Member of neighborhood health committee (CHW)	Rural Health Centre	Kaoma	Clinical officer	Rarely available	Knowledgeable	Yes	No	They do not overload my work because they are part of my responsibilities	No	No	No	No	No	No	Yes	Yes	Strongly agree	Strongly agree	Disagree	Mutondo RHC	Relevant
43	7	0	Longe HP	Not adopted	No available transport	Female	Primary level	Member of neighborhood health committee (CHW)	Clinician	Member of neighborhood health committee (CHW)	Health Post	Kaoma	Nurse	Not available	Not knowledgeable	Yes	No	They do not overload my work because they are part of my responsibilities	No	No	No	No	No	No	Yes	No	Strongly agree	Agree	Agree	Longe HP	Not relevant
57	8	0	Longe HP	Adopted	No available transport	Female	Primary level	Member of neighborhood health committee (CHW)	Clinician	Member of neighborhood health committee (CHW)	Health Post	Kaoma	Nurse	Not available	Knowledgeable	Yes	Yes	They do not overload my work because they are part of my responsibilities	No	No	No	No	No	No	No	Yes	Strongly agree	Agree	Disagree	Longe HP	Relevant
65	15	0	Longe HP	Not adopted	Bicycle	Female	Primary level	Member of neighborhood health committee (CHW)	Clinician	Member of neighborhood health committee (CHW)	Health Post	Kaoma	Nurse	Not available	Not knowledgeable	Yes	No	They overload my work and affect my performance in other areas	No	No	No	No	No	No	Yes	No	Disagree	Agree	Strongly disagree	Longe HP	Not relevant
34	8	6000	Longe HP	Adopted	No available transport	Male	Tertiary level	Community health assistant (CHA)	Clinician	Community health assistant (CHA)	Health Post	Kaoma	Nurse	Not available	Not knowledgeable	Yes	No	They do not overload my work because they are part of my responsibilities	Yes	Yes	No	Yes	Yes	Yes	Yes	Yes	Strongly agree	Strongly agree	Strongly disagree	Longe HP	Relevant
29	4	1500	Luena Barracks HC	Not adopted	Bicycle	Female	Secondary level	Member of neighborhood health committee (CHW)	Other	Member of neighborhood health committee (CHW)	Urban Health Centre	Kaoma	Others specify	Not available	Knowledgeable	Yes	No	They do not overload my work because they are part of my responsibilities	No	No	Yes	No	No	No	No	No	Strongly agree	Strongly agree	Strongly disagree	Luena Barracks HC	Not relevant
37	4	0	Luena Barracks HC	Adopted	Motor cycle	Female	Secondary level	Member of neighborhood health committee (CHW)	Clinician	Member of neighborhood health committee (CHW)	Urban Health Centre	Kaoma	Others specify	Readily available	Not knowledgeable	Yes	No	They do not overload my work because they are part of my responsibilities	No	Yes	Yes	No	Yes	Yes	Yes	Yes	Agree	Agree	Disagree	Luena Barracks HC	Not relevant
48	6	0	Namaloba HP	Adopted	No available transport	Female	Secondary level	Member of neighborhood health committee (CHW)	Clinician	Member of neighborhood health committee (CHW)	Health Post	Kaoma	Nurse	Not available	Not knowledgeable	No	No	They do not overload my work because they are part of my responsibilities	No	No	Yes	No	Yes	Yes	Yes	Yes	Agree	Strongly agree	Disagree	Namaloba HP	Relevant
50	6	0	Namaloba HP	Not adopted	Bicycle	Female	Primary level	Member of neighborhood health committee (CHW)	Other	Member of neighborhood health committee (CHW)	Health Post	Kaoma	Nurse	Rarely available	Not knowledgeable	No	No	They do not overload my work because they are part of my responsibilities	Yes	Yes	Yes	No	No	No	Yes	No	Strongly agree	Agree	Disagree	Namaloba HP	Relevant
52	4	0	Namaloba HP	Not adopted	No available transport	Male	Primary level	Member of neighborhood health committee (CHW)	Other	Member of neighborhood health committee (CHW)	Health Post	Kaoma	Nurse	Not available	Knowledgeable	Yes	No	They do not overload my work because they are part of my responsibilities	No	No	No	No	No	No	Yes	No	Strongly agree	Agree	Strongly disagree	Namaloba HP	Relevant
49	7	0	Namaloba HP	Not adopted	No available transport	Male	Secondary level	Member of neighborhood health committee (CHW)	Other	Member of neighborhood health committee (CHW)	Health Post	Kaoma	Nurse	Not available	Not knowledgeable	Yes	No	They do not overload my work because they are part of my responsibilities	No	No	Yes	No	No	No	Yes	No	Agree	Agree	Disagree	Namaloba HP	Not relevant
58	17	0	Namaloba HP	Adopted	Bicycle	Female	Primary level	Member of neighborhood health committee (CHW)	Other	Member of neighborhood health committee (CHW)	Health Post	Kaoma	Nurse	Not available	Knowledgeable	No	No	They do not overload my work because they are part of my responsibilities	No	No	No	Yes	No	No	Yes	Yes	Agree	Agree	Disagree	Namaloba HP	Relevant
33	8	0	Namaloba HP	Not adopted	No available transport	Female	Secondary level	Community health volunteer	Other	Community health volunteer	Health Post	Kaoma	Nurse	Not available	Not knowledgeable	No	No	They do not overload my work because they are part of my responsibilities	No	No	Yes	No	No	Yes	Yes	No	Strongly agree	Neutral	Disagree	Namaloba HP	Not relevant
40	7	0	Namaloba HP	Not adopted	No available transport	Female	Secondary level	Community health volunteer	Other	Community health volunteer	Health Post	Kaoma	Nurse	Not available	Not knowledgeable	Yes	No	They do not overload my work because they are part of my responsibilities	No	No	No	No	No	No	Yes	No	Strongly agree	Agree	Agree	Namaloba HP	Not relevant
35	6	0	Namaloba HP	Not adopted	Bicycle	Male	Primary level	Member of neighborhood health committee (CHW)	Other	Member of neighborhood health committee (CHW)	Health Post	Kaoma	Nurse	Not available	Knowledgeable	Yes	No	They overload my work and affect my performance in other areas	Yes	No	Yes	No	No	No	Yes	No	Strongly agree	Strongly agree	Agree	Namaloba HP	Not relevant
31	4	0	Namaloba HP	Adopted	No available transport	Female	Secondary level	Member of neighborhood health committee (CHW)	Environmental health officer	Member of neighborhood health committee (CHW)	Health Post	Kaoma	Nurse	Not available	Not knowledgeable	Yes	Yes	They do not overload my work because they are part of my responsibilities	Yes	Yes	No	Yes	Yes	No	Yes	No	Agree	Strongly agree	Disagree	Namaloba HP	Relevant
61	37		Kaoma UHC	Adopted	Motor vehicle	Male	Tertiary level	Environmental health technologist/ Officer	Environmental health officer	Environmental health technologist/ Officer	Urban Health Centre	Kaoma	Clinical officer	Readily available	Knowledgeable	Yes	No	They do not overload my work because they are part of my responsibilities	Yes	Yes	Yes	No	No	No	Yes	Yes	Strongly agree	Strongly agree	Disagree	Kaoma UHC	Relevant
55	14	0	Kaoma UHC	Not adopted	Bicycle	Male	Secondary level	Member of neighborhood health committee (CHW)	Other	Member of neighborhood health committee (CHW)	Urban Health Centre	Kaoma	Clinical officer	Not available	Knowledgeable	Yes	No	They overload my work and affect my performance in other areas	No	No	No	No	No	No	Yes	No	Strongly agree	Agree	Agree	Kaoma UHC	Not relevant
64	10	600	Mangango RHC	Not adopted	No available transport	Male	Secondary level	Member of neighborhood health committee (CHW)	Other	Member of neighborhood health committee (CHW)	Rural Health Centre	Kaoma	Clinical officer	Not available	Not knowledgeable	No	Yes	They overload my work and affect my performance in other areas	Yes	No	No	Yes	No	No	Yes	No	Strongly agree	Strongly agree	Agree	Mangango RHC	Not relevant
51	15	600	Mangango RHC	Not adopted	Bicycle	Male	Secondary level	Community health volunteer	Other	Community health volunteer	Rural Health Centre	Kaoma	Clinical officer	Not available	Not knowledgeable	No	No	They do not overload my work because they are part of my responsibilities	No	No	Yes	No	No	No	Yes	No	Agree	Neutral	Strongly disagree	Mangango RHC	Not relevant
42	3	979	Liyoyela RHC	Not adopted	Bicycle	Male	Secondary level	Member of neighborhood health committee (CHW)	Other	Member of neighborhood health committee (CHW)	Rural Health Centre	Kalabo	Nurse	Rarely available	Knowledgeable	Yes	No	They do not overload my work because they are part of my responsibilities	Yes	Yes	No	No	No	No	No	No	Strongly agree	Strongly agree	Strongly agree	Liyoyela RHC	Not relevant
30	3	0	Liyoyela RHC	Not adopted	No available transport	Female	Secondary level	Member of neighborhood health committee (CHW)	Other	Member of neighborhood health committee (CHW)	Rural Health Centre	Kalabo	Nurse	Not available	Knowledgeable	Yes	No	They do not overload my work because they are part of my responsibilities	No	No	No	No	No	No	No	No	Agree	Agree	Strongly disagree	Liyoyela RHC	Not relevant
24	4	0	Kaoma UHC	Adopted	Motor vehicle	Female	Secondary level	Community health assistant (CHA)	Environmental health officer	Community health assistant (CHA)	Urban Health Centre	Kaoma	Clinical officer	Readily available	Knowledgeable	Yes	No	They do not overload my work because they are part of my responsibilities	No	No	Yes	No	No	Yes	Yes	Yes	Agree	Agree	Agree	Kaoma UHC	Not relevant
31	1	0	Kaoma UHC	Not adopted	No available transport	Female	Secondary level	Community health assistant (CHA)	Environmental health officer	Community health assistant (CHA)	Urban Health Centre	Kaoma	Nurse	Not available	Knowledgeable	No	No	They do not overload my work because they are part of my responsibilities	No	No	No	No	No	No	No	No	Agree	Agree	Disagree	Kaoma UHC	Not relevant
42	3	0	Kaoma UHC	Adopted	No available transport	Female	Secondary level	Member of neighborhood health committee (CHW)	Clinician	Member of neighborhood health committee (CHW)	Urban Health Centre	Kaoma	Nurse	Not available	Knowledgeable	Yes	No	They overload my work and affect my performance in other areas	No	Yes	Yes	No	No	No	No	Yes	Strongly agree	Strongly agree	Agree	Kaoma UHC	Relevant
35	6	0	Kaoma UHC	Not adopted	No available transport	Female	Tertiary level	Member of neighborhood health committee (CHW)	Other	Member of neighborhood health committee (CHW)	Urban Health Centre	Kaoma	Nurse	Not available	Knowledgeable	No	No	They do not overload my work because they are part of my responsibilities	No	No	Yes	No	No	No	Yes	No	Strongly agree	Strongly agree	Strongly agree	Kaoma UHC	Not relevant
49	10	0	Kaoma UHC	Not adopted	No available transport	Female	Secondary level	Community health assistant (CHA)	Other	Community health assistant (CHA)	Urban Health Centre	Kaoma	Clinical officer	Not available	Not knowledgeable	No	No	They do not overload my work because they are part of my responsibilities	No	No	Yes	No	No	No	Yes	No	Agree	Agree	Agree	Kaoma UHC	Not relevant
47	5	0	Kaoma UHC	Not adopted	No available transport	Female	Secondary level	Member of neighborhood health committee (CHW)	Other	Member of neighborhood health committee (CHW)	Urban Health Centre	Kaoma	Clinical officer	Not available	Knowledgeable	Yes	No	They do not overload my work because they are part of my responsibilities	No	Yes	Yes	No	No	No	No	No	Strongly agree	Strongly agree	Strongly disagree	Kaoma UHC	Not relevant
64	15	0	Kaoma UHC	Adopted	Motor vehicle	Male	Secondary level	Member of neighborhood health committee (CHW)	Environmental health officer	Member of neighborhood health committee (CHW)	Urban Health Centre	Kaoma	Clinical officer	Readily available	Knowledgeable	No	Yes	They overload my work and affect my performance in other areas	No	Yes	No	No	Yes	No	No	No	Strongly agree	Strongly agree	Strongly disagree	Kaoma UHC	Relevant
39	5	0	Kazabami HC	Not adopted	No available transport	Female	Secondary level	Member of neighborhood health committee (CHW)	Clinician	Member of neighborhood health committee (CHW)	Urban Health Centre	Kaoma	Others specify	Not available	Knowledgeable	Yes	No	They do not overload my work because they are part of my responsibilities	No	No	No	No	No	No	Yes	No	Agree	Agree	Disagree	Kazabami HC	Not relevant
39	4	0	Kazabami HC	Adopted	No available transport	Female	Secondary level	Community health volunteer	Clinician	Community health volunteer	Urban Health Centre	Kaoma	Others specify	Not available	Not knowledgeable	No	Yes	They do not overload my work because they are part of my responsibilities	No	No	Yes	No	No	No	Yes	Yes	Strongly agree	Strongly agree	Agree	Kazabami HC	Not relevant
32	6	0	Kazabami HC	Not adopted	No available transport	Female	Secondary level	Member of neighborhood health committee (CHW)	Clinician	Member of neighborhood health committee (CHW)	Urban Health Centre	Kaoma	Clinical officer	Not available	Knowledgeable	Yes	Yes	They do not overload my work because they are part of my responsibilities	Yes	No	No	No	No	No	No	No	Strongly agree	Strongly agree	Strongly disagree	Kazabami HC	Not relevant
41	2	0	Kazabami HC	Not adopted	No available transport	Female	Secondary level	Member of neighborhood health committee (CHW)	Environmental health officer	Member of neighborhood health committee (CHW)	Rural Health Centre	Kaoma	Clinical officer	Not available	Knowledgeable	No	Yes	They do not overload my work because they are part of my responsibilities	No	Yes	No	No	No	No	Yes	No	Strongly agree	Strongly agree	Strongly disagree	Kazabami HC	Relevant
45	23	0	Kazabami HC	Adopted	No available transport	Female	Tertiary level	Member of neighborhood health committee (CHW)	Environmental health officer	Member of neighborhood health committee (CHW)	Urban Health Centre	Kaoma	Clinical officer	Not available	Not knowledgeable	No	No	They do not overload my work because they are part of my responsibilities	Yes	Yes	Yes	No	No	No	Yes	Yes	Strongly agree	Strongly agree	Strongly disagree	Kazabami HC	Relevant
52	5	0	Kaoma UHC	Not adopted	No available transport	Female	Secondary level	Community health assistant (CHA)	Other	Community health assistant (CHA)	Rural Health Centre	Kaoma	Clinical officer	Not available	Not knowledgeable	No	Yes	They overload my work and affect my performance in other areas	No	No	Yes	No	No	No	Yes	No	Agree	Strongly agree	Agree	Kaoma UHC	Relevant
40	5	0	Kaoma UHC	Not adopted	No available transport	Female	Primary level	Community health assistant (CHA)	Clinician	Community health volunteer	Urban Health Centre	Kaoma	Clinical officer	Not available	Not knowledgeable	No	Yes	They do not overload my work because they are part of my responsibilities	No	No	No	No	No	No	No	No	Agree	Strongly agree	Agree	Kaoma UHC	Not relevant
43	24	0	Kaoma UHC	Not adopted	No available transport	Female	Secondary level	Community health assistant (CHA)	Environmental health officer	Community health volunteer	Urban Health Centre	Kaoma	Clinical officer	Not available	Knowledgeable	No	Yes	They overload my work and affect my performance in other areas	Yes	No	No	No	No	Yes	Yes	No	Strongly agree	Strongly agree	Agree	Kaoma UHC	Relevant
37	6	4752	Namaloba HP	Adopted	No available transport	Male	Tertiary level	Community health assistant (CHA)	Other	Community health volunteer	Health Post	Kaoma	Nurse	Not available	Knowledgeable	Yes	No	They do not overload my work because they are part of my responsibilities	Yes	No	Yes	No	Yes	No	Yes	Yes	Strongly agree	Strongly agree	Agree	Namaloba HP	Not relevant
50	10	0	Mapungu RHC	Not adopted	No available transport	Female	Secondary level	Community health assistant (CHA)	Other	Community health assistant (CHA)	Rural Health Centre	Kalabo	Clinical officer	Not available	Knowledgeable	Yes	No	They do not overload my work because they are part of my responsibilities	Yes	Yes	No	No	No	No	Yes	No	Strongly agree	Strongly agree	Neutral	Mapungu RHC	Not relevant
51	21	0	Longe HP	Adopted	Motor cycle	Male	Secondary level	Member of neighborhood health committee (CHW)	Environmental health officer	Member of neighborhood health committee (CHW)	Health Post	Kaoma	Nurse	Readily available	Knowledgeable	No	No	They do not overload my work because they are part of my responsibilities	Yes	No	Yes	Yes	Yes	No	No	Yes	Strongly agree	Strongly agree	Strongly disagree	Longe HP	Relevant
34	6	0	Kaoma UHC	Not adopted	Bicycle	Female	Secondary level	Member of neighborhood health committee (CHW)	Clinician	Member of neighborhood health committee (CHW)	Urban Health Centre	Kaoma	Clinical officer	Not available	Knowledgeable	No	No	They overload my work and affect my performance in other areas	Yes	No	No	No	No	No	No	No	Strongly agree	Strongly agree	Strongly disagree	Kaoma UHC	Relevant
25	4	0	Liyoyela RHC	Not adopted	No available transport	Male	Secondary level	Member of neighborhood health committee (CHW)	Other	Member of neighborhood health committee (CHW)	Rural Health Centre	Kalabo	Nurse	Not available	Not knowledgeable	Yes	No	They do not overload my work because they are part of my responsibilities	No	No	No	No	No	No	No	No	Strongly agree	Strongly agree	Strongly disagree	Liyoyela RHC	Relevant
43	0	0	Liyoyela RHC	Adopted	No available transport	Female	Secondary level	Community health volunteer	Other	Community health volunteer	Rural Health Centre	Kalabo	Nurse	Not available	Not knowledgeable	Yes	No	They do not overload my work because they are part of my responsibilities	No	No	Yes	No	No	No	Yes	Yes	Strongly agree	Agree	Disagree	Liyoyela RHC	Not relevant
43	4	0	Liyoyela RHC	Adopted	No available transport	Female	Secondary level	Community health volunteer	Environmental health officer	Community health volunteer	Rural Health Centre	Kalabo	Nurse	Not available	Knowledgeable	Yes	No	They do not overload my work because they are part of my responsibilities	No	Yes	No	Yes	Yes	No	Yes	Yes	Agree	Agree	Disagree	Liyoyela RHC	Not relevant
26	3	0	Liyoyela RHC	Not adopted	No available transport	Female	Tertiary level	Environmental health technologist/ Officer	Environmental health officer	Environmental health technologist/ Officer	Rural Health Centre	Kalabo	Nurse	Not available	Knowledgeable	Yes	No	They do not overload my work because they are part of my responsibilities	No	Yes	No	No	No	No	No	No	Strongly agree	Strongly agree	Disagree	Liyoyela RHC	Relevant
42	5	0	Liyoyela RHC	Adopted	Bicycle	Male	Secondary level	Member of neighborhood health committee (CHW)	Environmental health officer	Member of neighborhood health committee (CHW)	Rural Health Centre	Kalabo	Nurse	Not available	Knowledgeable	Yes	No	They do not overload my work because they are part of my responsibilities	No	No	Yes	Yes	No	No	Yes	Yes	Strongly agree	Strongly agree	Disagree	Liyoyela RHC	Relevant
46	16	0	Liyoyela RHC	Adopted	Bicycle	Male	Secondary level	Member of neighborhood health committee (CHW)	Environmental health officer	Member of neighborhood health committee (CHW)	Rural Health Centre	Kalabo	Nurse	Not available	Knowledgeable	Yes	No	They do not overload my work because they are part of my responsibilities	No	Yes	No	No	Yes	Yes	No	Yes	Strongly agree	Strongly agree	Strongly disagree	Liyoyela RHC	Not relevant
26	2	0	Kaoma UHC	Not adopted	Motor vehicle	Female	Secondary level	Community health assistant (CHA)	Environmental health officer	Community health volunteer	Urban Health Centre	Kaoma	Clinical officer	Not available	Not knowledgeable	No	No	They do not overload my work because they are part of my responsibilities	No	No	No	Yes	No	No	No	No	Agree	Strongly agree	Neutral	Kaoma UHC	Not relevant
28	3	0	Kaoma UHC	Not adopted	No available transport	Male	Secondary level	Member of neighborhood health committee (CHW)	Other	Member of neighborhood health committee (CHW)	Urban Health Centre	Kaoma	Clinical officer	Rarely available	Knowledgeable	No	No	They do not overload my work because they are part of my responsibilities	No	No	No	No	No	No	No	No	Agree	Disagree	Agree	Kaoma UHC	Not relevant
38	13	7000	Kaoma UHC	Adopted	No available transport	Male	Tertiary level	Environmental health technologist/ Officer	Environmental health officer	Environmental health technologist/ Officer	Urban Health Centre	Kaoma	Clinical officer	Readily available	Knowledgeable	No	No	They do not overload my work because they are part of my responsibilities	Yes	No	No	No	No	No	No	Yes	Strongly agree	Strongly agree	Disagree	Kaoma UHC	Not relevant
47	5	0	Kaoma UHC	Adopted	No available transport	Female	Secondary level	Member of neighborhood health committee (CHW)	Environmental health officer	Member of neighborhood health committee (CHW)	Urban Health Centre	Kaoma	Clinical officer	Rarely available	Not knowledgeable	Yes	No	They do not overload my work because they are part of my responsibilities	Yes	Yes	No	No	No	No	Yes	Yes	Strongly agree	Strongly agree	Disagree	Kaoma UHC	Relevant
28	1	0	Kaoma UHC	Adopted	Motor vehicle	Male	Tertiary level	Environmental health technologist/ Officer	Environmental health officer	Environmental health technologist/ Officer	Urban Health Centre	Kaoma	Clinical officer	Readily available	Knowledgeable	No	No	They do not overload my work because they are part of my responsibilities	No	No	No	No	Yes	No	No	No	Strongly agree	Agree	Disagree	Kaoma UHC	Not relevant
39	12	7500	Kaoma UHC	Not adopted	Motor vehicle	Female	Tertiary level	Environmental health technologist/ Officer	Environmental health officer	Environmental health technologist/ Officer	Urban Health Centre	Kaoma	Clinical officer	Not available	Knowledgeable	No	No	They do not overload my work because they are part of my responsibilities	No	No	No	No	No	No	Yes	No	Strongly agree	Strongly agree	Disagree	Kaoma UHC	Not relevant
74	10	0	Kaoma UHC	Not adopted	No available transport	Male	Tertiary level	Community health assistant (CHA)	Environmental health officer	Community health volunteer	Urban Health Centre	Kaoma	Clinical officer	Not available	Not knowledgeable	Yes	No	They do not overload my work because they are part of my responsibilities	Yes	No	No	No	No	Yes	Yes	No	Strongly agree	Agree	Agree	Kaoma UHC	Relevant
37	1	0	Kaoma UHC	Not adopted	No available transport	Female	Secondary level	Member of neighborhood health committee (CHW)	Clinician	Member of neighborhood health committee (CHW)	Urban Health Centre	Kaoma	Clinical officer	Rarely available	Not knowledgeable	Yes	No	They do not overload my work because they are part of my responsibilities	Yes	No	No	No	No	No	Yes	No	Strongly agree	Agree	Agree	Kaoma UHC	Not relevant
37	1	0	Luena Barracks HC	Not adopted	No available transport	Female	Secondary level	Community health assistant (CHA)	Environmental health officer	Community health volunteer	Urban Health Centre	Kaoma	Others specify	Not available	Knowledgeable	Yes	No	They do not overload my work because they are part of my responsibilities	Yes	Yes	No	Yes	No	Yes	Yes	No	Agree	Agree	Agree	Luena Barracks HC	Not relevant
24	3	0	Luena Barracks HC	Adopted	Motor vehicle	Female	Secondary level	Community health assistant (CHA)	Clinician	Community health assistant (CHA)	Urban Health Centre	Kaoma	Clinical officer	Readily available	Knowledgeable	Yes	No	They do not overload my work because they are part of my responsibilities	No	Yes	Yes	No	Yes	Yes	Yes	Yes	Agree	Strongly agree	Agree	Luena Barracks HC	Relevant
39	14	0	Luena Barracks HC	Adopted	Motor cycle	Male	Tertiary level	Community health volunteer	Clinician	Community health volunteer	Urban Health Centre	Kaoma	Others specify	Readily available	Knowledgeable	Yes	No	They do not overload my work because they are part of my responsibilities	Yes	Yes	No	Yes	Yes	Yes	Yes	Yes	Strongly agree	Strongly agree	Agree	Luena Barracks HC	Not relevant
25	1	0	Luena Barracks HC	Not adopted	Motor vehicle	Female	Tertiary level	Community health volunteer	Other	Community health volunteer	Urban Health Centre	Kaoma	Others specify	Rarely available	Not knowledgeable	Yes	No	They do not overload my work because they are part of my responsibilities	No	No	No	No	No	No	No	No	Agree	Agree	Agree	Luena Barracks HC	Relevant
30	3	1500	Luena Barracks HC	Adopted	Motor cycle	Female	Secondary level	Community health assistant (CHA)	Other	Community health volunteer	Urban Health Centre	Kaoma	Others specify	Readily available	Knowledgeable	Yes	No	They do not overload my work because they are part of my responsibilities	No	Yes	Yes	Yes	Yes	Yes	Yes	Yes	Agree	Strongly agree	Neutral	Luena Barracks HC	Not relevant
22	3	0	Luena Barracks HC	Not adopted	No available transport	Female	Secondary level	Community health volunteer	Other	Community health volunteer	Urban Health Centre	Kaoma	Others specify	Not available	Knowledgeable	No	No	They do not overload my work because they are part of my responsibilities	No	No	Yes	No	No	No	Yes	No	Strongly agree	Agree	Strongly disagree	Luena Barracks HC	Not relevant
50	7	0	Kazabami HC	Not adopted	No available transport	Female	Secondary level	Community health assistant (CHA)	Other	Community health volunteer	Urban Health Centre	Kaoma	Others specify	Not available	Knowledgeable	No	No	They do not overload my work because they are part of my responsibilities	No	No	No	No	No	No	Yes	No	Agree	Agree	Strongly agree	Kazabami HC	Not relevant
45	1	1200	Kazabami HC	Not adopted	No available transport	Female	Tertiary level	Community health volunteer	Other	Community health volunteer	Urban Health Centre	Kaoma	Others specify	Not available	Knowledgeable	Yes	No	They do not overload my work because they are part of my responsibilities	No	No	No	No	No	No	No	No	Strongly agree	Strongly agree	Agree	Kazabami HC	Relevant
51	14	0	Mulamba UHC	Adopted	No available transport	Female	Secondary level	Member of neighborhood health committee (CHW)	Other	Member of neighborhood health committee (CHW)	Urban Health Centre	Kaoma	Clinical officer	Not available	Knowledgeable	No	Yes	They do not overload my work because they are part of my responsibilities	Yes	No	No	Yes	Yes	No	Yes	Yes	Strongly agree	Agree	Strongly agree	Mulamba UHC	Not relevant
44	4	1000	Mulamba UHC	Not adopted	Bicycle	Male	Primary level	Member of neighborhood health committee (CHW)	Other	Member of neighborhood health committee (CHW)	Urban Health Centre	Kaoma	Nurse	Not available	Not knowledgeable	Yes	No	They do not overload my work because they are part of my responsibilities	No	No	No	No	No	No	No	No	Agree	Agree	Neutral	Mulamba UHC	Relevant
49	14	0	Mulamba UHC	Adopted	No available transport	Male	Secondary level	Member of neighborhood health committee (CHW)	Environmental health officer	Member of neighborhood health committee (CHW)	Urban Health Centre	Kaoma	Nurse	Not available	Knowledgeable	Yes	No	They do not overload my work because they are part of my responsibilities	No	No	No	No	Yes	No	Yes	Yes	Agree	Agree	Strongly disagree	Mulamba UHC	Not relevant
51	13	0	Mulamba UHC	Not adopted	No available transport	Female	Secondary level	Member of neighborhood health committee (CHW)	Environmental health officer	Member of neighborhood health committee (CHW)	Urban Health Centre	Kaoma	Nurse	Not available	Knowledgeable	Yes	No	They do not overload my work because they are part of my responsibilities	No	No	No	No	No	No	Yes	No	Agree	Strongly agree	Strongly disagree	Mulamba UHC	Not relevant
67	17	0	Mulamba UHC	Not adopted	No available transport	Male	Secondary level	Member of neighborhood health committee (CHW)	Environmental health officer	Member of neighborhood health committee (CHW)	Urban Health Centre	Kaoma	Nurse	Not available	Not knowledgeable	Yes	No	They do not overload my work because they are part of my responsibilities	No	No	No	No	No	No	Yes	No	Agree	Agree	Strongly disagree	Mulamba UHC	Relevant
43	3	1000	Mulamba UHC	Not adopted	No available transport	Female	Secondary level	Community health assistant (CHA)	Other	Community health volunteer	Urban Health Centre	Kaoma	Nurse	Not available	Knowledgeable	No	No	They do not overload my work because they are part of my responsibilities	No	No	Yes	No	No	Yes	Yes	No	Agree	Strongly agree	Strongly agree	Mulamba UHC	Relevant
51	8	0	Mulamba UHC	Not adopted	No available transport	Female	Secondary level	Member of neighborhood health committee (CHW)	Environmental health officer	Member of neighborhood health committee (CHW)	Urban Health Centre	Kaoma	Nurse	Not available	Knowledgeable	No	No	They do not overload my work because they are part of my responsibilities	No	No	No	No	No	No	Yes	No	Strongly agree	Agree	Neutral	Mulamba UHC	Relevant
36	6	0	Luena Barracks HC	Not adopted	Motor cycle	Female	Secondary level	Community health assistant (CHA)	Other	Community health volunteer	Urban Health Centre	Kaoma	Clinical officer	Readily available	Not knowledgeable	No	Yes	They overload my work and affect my performance in other areas	No	Yes	No	No	No	No	No	No	Agree	Agree	Neutral	Luena Barracks HC	Not relevant
61	9	0	Longe HP	Adopted	No available transport	Female	Secondary level	Member of neighborhood health committee (CHW)	Environmental health officer	Member of neighborhood health committee (CHW)	Health Post	Kaoma	Nurse	Not available	Knowledgeable	Yes	No	They overload my work and affect my performance in other areas	Yes	Yes	No	No	No	No	Yes	Yes	Strongly agree	Strongly agree	Strongly disagree	Longe HP	Relevant
43	5	0	Longe HP	Adopted	No available transport	Female	Primary level	Community health assistant (CHA)	Other	Community health volunteer	Health Post	Kaoma	Nurse	Not available	Not knowledgeable	Yes	No	They do not overload my work because they are part of my responsibilities	Yes	Yes	No	Yes	Yes	No	Yes	Yes	Strongly agree	Strongly agree	Disagree	Longe HP	Relevant
22	1	0	Mapungu RHC	Not adopted	No available transport	Female	Primary level	Community health assistant (CHA)	Other	Community health volunteer	Rural Health Centre	Kalabo	Clinical officer	Not available	Not knowledgeable	No	No	They overload my work and affect my performance in other areas	No	No	Yes	No	No	Yes	No	No	Agree	Neutral	Strongly disagree	Mapungu RHC	Relevant
34	11	0	Mapungu RHC	Not adopted	No available transport	Female	Primary level	Member of neighborhood health committee (CHW)	Clinician	Member of neighborhood health committee (CHW)	Rural Health Centre	Kalabo	Clinical officer	Not available	Not knowledgeable	No	No	They do not overload my work because they are part of my responsibilities	No	No	No	No	No	Yes	Yes	No	Strongly agree	Agree	Agree	Mapungu RHC	Not relevant
29	1	0	Buleya HP	Not adopted	No available transport	Male	Primary level	Member of neighborhood health committee (CHW)	Other	Member of neighborhood health committee (CHW)	Health Post	Kalabo	Nurse	Not available	Knowledgeable	No	Yes	They overload my work and affect my performance in other areas	No	No	No	No	No	No	Yes	No	Strongly agree	Strongly agree	Agree	Buleya HP	Relevant
37	2	0	Buleya HP	Adopted	Bicycle	Male	Secondary level	Community health assistant (CHA)	Other	Community health assistant (CHA)	Health Post	Kalabo	Nurse	Not available	Knowledgeable	No	Yes	They do not overload my work because they are part of my responsibilities	No	No	Yes	No	No	No	No	Yes	Strongly agree	Strongly agree	Strongly disagree	Buleya HP	Relevant
52	26	0	Buleya HP	Adopted	Bicycle	Female	Secondary level	Member of neighborhood health committee (CHW)	Clinician	Member of neighborhood health committee (CHW)	Health Post	Kalabo	Nurse	Not available	Not knowledgeable	Yes	No	They overload my work and affect my performance in other areas	No	No	Yes	No	No	No	No	Yes	Agree	Agree	Disagree	Buleya HP	Relevant
64	23	0	Buleya HP	Adopted	No available transport	Female	Primary level	Member of neighborhood health committee (CHW)	Clinician	Member of neighborhood health committee (CHW)	Health Post	Kalabo	Nurse	Not available	Not knowledgeable	Yes	Yes	They overload my work and affect my performance in other areas	No	No	No	No	No	Yes	No	No	Agree	Agree	Agree	Buleya HP	Not relevant
33	4	0	Buleya HP	Not adopted	No available transport	Male	Primary level	Member of neighborhood health committee (CHW)	Clinician	Member of neighborhood health committee (CHW)	Health Post	Kalabo	Nurse	Not available	Not knowledgeable	No	No	They overload my work and affect my performance in other areas	No	Yes	Yes	No	No	No	No	No	Agree	Strongly agree	Agree	Buleya HP	Relevant
29	7	0	Buleya HP	Adopted	Bicycle	Male	Secondary level	Community health volunteer	Other	Community health volunteer	Health Post	Kalabo	Nurse	Rarely available	Not knowledgeable	Yes	No	They do not overload my work because they are part of my responsibilities	No	No	Yes	No	Yes	No	Yes	Yes	Strongly agree	Strongly agree	Disagree	Buleya HP	Relevant
32	3	0	Buleya HP	Adopted	No available transport	Female	Secondary level	Community health volunteer	Other	Community health volunteer	Health Post	Kalabo	Nurse	Rarely available	Knowledgeable	Yes	No	They do not overload my work because they are part of my responsibilities	No	No	No	No	No	No	Yes	Yes	Strongly agree	Strongly agree	Strongly disagree	Buleya HP	Relevant
38	5	0	Buleya HP	Not adopted	No available transport	Male	Secondary level	Member of neighborhood health committee (CHW)	Clinician	Member of neighborhood health committee (CHW)	Health Post	Kalabo	Nurse	Not available	Not knowledgeable	No	No	They overload my work and affect my performance in other areas	Yes	Yes	Yes	No	No	No	No	No	Strongly agree	Strongly agree	Strongly agree	Buleya HP	Not relevant
33	8	0	Buleya HP	Adopted	No available transport	Male	Secondary level	Member of neighborhood health committee (CHW)	Clinician	Member of neighborhood health committee (CHW)	Health Post	Kalabo	Nurse	Not available	Knowledgeable	No	No	They do not overload my work because they are part of my responsibilities	No	Yes	Yes	No	No	No	No	Yes	Strongly agree	Strongly agree	Strongly agree	Buleya HP	Relevant
52	3	0	Buleya HP	Not adopted	Bicycle	Female	Secondary level	Member of neighborhood health committee (CHW)	Other	Member of neighborhood health committee (CHW)	Health Post	Kalabo	Nurse	Not available	Not knowledgeable	Yes	No	They overload my work and affect my performance in other areas	No	No	No	No	No	No	Yes	No	Strongly agree	Strongly agree	Agree	Buleya HP	Not relevant
40	4	0	Buleya HP	Adopted	Bicycle	Male	Secondary level	Member of neighborhood health committee (CHW)	Other	Member of neighborhood health committee (CHW)	Health Post	Kalabo	Nurse	Readily available	Not knowledgeable	No	No	They overload my work and affect my performance in other areas	Yes	No	No	Yes	No	Yes	Yes	Yes	Strongly agree	Strongly agree	Strongly disagree	Buleya HP	Relevant
39	3	0	Buleya HP	Adopted	Bicycle	Female	No education	Member of neighborhood health committee (CHW)	Other	Member of neighborhood health committee (CHW)	Health Post	Kalabo	Nurse	Readily available	Not knowledgeable	No	Yes	They overload my work and affect my performance in other areas	No	No	No	No	No	No	Yes	Yes	Strongly agree	Strongly agree	Neutral	Buleya HP	Relevant
40	1	0	Buleya HP	Adopted	No available transport	Female	Primary level	Member of neighborhood health committee (CHW)	Other	Member of neighborhood health committee (CHW)	Health Post	Kalabo	Nurse	Readily available	Not knowledgeable	Yes	Yes	They overload my work and affect my performance in other areas	Yes	Yes	No	No	No	Yes	Yes	Yes	Agree	Agree	Neutral	Buleya HP	Relevant
37	11	7343	Buleya HP	Adopted	Bicycle	Male	Tertiary level	Community health volunteer	Other	Community health volunteer	Health Post	Kalabo	Nurse	Readily available	Knowledgeable	Yes	No	They overload my work and affect my performance in other areas	Yes	Yes	No	No	Yes	No	Yes	Yes	Strongly agree	Strongly agree	Strongly disagree	Buleya HP	Relevant
30	3	0	Liumba RHC	Not adopted	Motor cycle	Female	Tertiary level	Community health volunteer	Clinician	Community health volunteer	Rural Health Centre	Kalabo	Clinical officer	Not available	Knowledgeable	No	Yes	They overload my work and affect my performance in other areas	No	No	No	No	No	No	Yes	No	Strongly agree	Neutral	Disagree	Liumba RHC	Not relevant
40	20	0	Liumba RHC	Adopted	No available transport	Male	Secondary level	Member of neighborhood health committee (CHW)	Environmental health officer	Member of neighborhood health committee (CHW)	Rural Health Centre	Kalabo	Clinical officer	Not available	Knowledgeable	Yes	No	They do not overload my work because they are part of my responsibilities	No	No	No	Yes	Yes	Yes	Yes	No	Strongly agree	Strongly agree	Disagree	Liumba RHC	Relevant
50	1	300	Yuka HP	Adopted	No available transport	Female	Secondary level	Member of neighborhood health committee (CHW)	Environmental health officer	Member of neighborhood health committee (CHW)	Health Post	Kalabo	Nurse	Not available	Not knowledgeable	Yes	No	They do not overload my work because they are part of my responsibilities	No	No	No	No	No	Yes	Yes	Yes	Strongly agree	Strongly agree	Strongly disagree	Yuka HP	Relevant
30	1	0	Yuka HP	Not adopted	No available transport	Female	Secondary level	Community health assistant (CHA)	Environmental health officer	Community health volunteer	Health Post	Kalabo	Nurse	Not available	Not knowledgeable	No	No	They overload my work and affect my performance in other areas	No	No	No	No	No	No	No	No	Agree	Agree	Agree	Yuka HP	Not relevant
49	5	0	Yuka HP	Adopted	No available transport	Female	Primary level	Community health assistant (CHA)	Environmental health officer	Community health volunteer	Health Post	Kalabo	Nurse	Not available	Not knowledgeable	Yes	No	They do not overload my work because they are part of my responsibilities	Yes	Yes	Yes	No	No	Yes	Yes	Yes	Strongly agree	Agree	Disagree	Yuka HP	Relevant
39	7	0	Yuka HP	Not adopted	No available transport	Male	Secondary level	Community health volunteer	Environmental health officer	Community health volunteer	Health Post	Kalabo	Nurse	Not available	Knowledgeable	Yes	No	They do not overload my work because they are part of my responsibilities	No	Yes	No	No	No	No	No	No	Strongly agree	Strongly agree	Agree	Yuka HP	Not relevant
41	10	0	Yuka HP	Adopted	No available transport	Male	Tertiary level	Environmental health technologist/ Officer	Environmental health officer	Environmental health technologist/ Officer	Health Post	Kalabo	Nurse	Not available	Knowledgeable	Yes	No	They do not overload my work because they are part of my responsibilities	Yes	No	No	No	Yes	No	Yes	Yes	Strongly agree	Strongly agree	Strongly disagree	Yuka HP	Relevant
31	3	0	Liumba RHC	Not adopted	No available transport	Male	Primary level	Community health assistant (CHA)	Other	Community health assistant (CHA)	Rural Health Centre	Kalabo	Clinical officer	Not available	Knowledgeable	No	No	They do not overload my work because they are part of my responsibilities	No	No	Yes	No	No	Yes	Yes	No	Strongly agree	Strongly agree	Strongly agree	Liumba RHC	Not relevant
63	12	0	Liumba RHC	Not adopted	No available transport	Male	Primary level	Community health assistant (CHA)	Other	Community health volunteer	Rural Health Centre	Kalabo	Clinical officer	Not available	Not knowledgeable	No	Yes	They overload my work and affect my performance in other areas	No	No	Yes	No	No	Yes	Yes	No	Strongly agree	Strongly agree	Strongly agree	Liumba RHC	Not relevant
30	3	0	Liumba RHC	Not adopted	No available transport	Male	Primary level	Environmental health technologist/ Officer	Clinician	Environmental health technologist/ Officer	Rural Health Centre	Kalabo	Clinical officer	Not available	Not knowledgeable	No	No	They overload my work and affect my performance in other areas	No	No	No	No	No	Yes	Yes	No	Strongly agree	Strongly agree	Strongly agree	Liumba RHC	Relevant
50	15	0	Liumba RHC	Adopted	No available transport	Female	Secondary level	Member of neighborhood health committee (CHW)	Other	Member of neighborhood health committee (CHW)	Rural Health Centre	Kalabo	Clinical officer	Not available	Knowledgeable	No	No	They overload my work and affect my performance in other areas	No	No	No	No	No	No	Yes	Yes	Agree	Agree	Neutral	Liumba RHC	Relevant
55	16	0	Liumba RHC	Not adopted	Bicycle	Male	Secondary level	Member of neighborhood health committee (CHW)	Clinician	Member of neighborhood health committee (CHW)	Rural Health Centre	Kalabo	Clinical officer	Not available	Knowledgeable	Yes	No	They do not overload my work because they are part of my responsibilities	No	Yes	No	No	No	No	No	No	Strongly agree	Agree	Strongly disagree	Liumba RHC	Relevant
70	15	0	Liumba RHC	Not adopted	No available transport	Male	Secondary level	Member of neighborhood health committee (CHW)	Clinician	Member of neighborhood health committee (CHW)	Rural Health Centre	Kalabo	Clinical officer	Not available	Knowledgeable	Yes	No	They do not overload my work because they are part of my responsibilities	No	No	No	No	No	No	No	No	Strongly agree	Strongly agree	Strongly disagree	Liumba RHC	Not relevant
62	23	0	Liumba RHC	Adopted	No available transport	Male	Secondary level	Member of neighborhood health committee (CHW)	Environmental health officer	Member of neighborhood health committee (CHW)	Rural Health Centre	Kalabo	Clinical officer	Not available	Not knowledgeable	Yes	No	They do not overload my work because they are part of my responsibilities	No	No	Yes	No	No	No	Yes	Yes	Strongly agree	Agree	Disagree	Liumba RHC	Not relevant
40	1	0	Liumba RHC	Adopted	No available transport	Female	Primary level	Member of neighborhood health committee (CHW)	Other	Member of neighborhood health committee (CHW)	Rural Health Centre	Kalabo	Clinical officer	Not available	Not knowledgeable	No	Yes	They overload my work and affect my performance in other areas	No	Yes	Yes	No	No	Yes	No	Yes	Agree	Strongly disagree	Neutral	Liumba RHC	Relevant
40	12	0	Liumba RHC	Not adopted	No available transport	Female	Primary level	Member of neighborhood health committee (CHW)	Clinician	Member of neighborhood health committee (CHW)	Rural Health Centre	Kalabo	Clinical officer	Not available	Not knowledgeable	No	No	They do not overload my work because they are part of my responsibilities	No	No	Yes	No	No	No	Yes	No	Neutral	Agree	Agree	Liumba RHC	Not relevant
45	3	0	Liumba RHC	Not adopted	No available transport	Female	Primary level	Community health volunteer	Other	Community health volunteer	Rural Health Centre	Kalabo	Clinical officer	Not available	Not knowledgeable	No	No	They do not overload my work because they are part of my responsibilities	No	No	No	Yes	No	Yes	Yes	No	Neutral	Strongly agree	Strongly agree	Liumba RHC	Relevant
30	1	0	Liumba RHC	Adopted	No available transport	Female	Secondary level	Community health volunteer	Other	Community health volunteer	Rural Health Centre	Kalabo	Clinical officer	Readily available	Not knowledgeable	No	No	They overload my work and affect my performance in other areas	No	No	Yes	No	No	No	Yes	Yes	Neutral	Neutral	Neutral	Liumba RHC	Relevant
28	7	0	Mutondo RHC	Not adopted	Motor cycle	Male	Secondary level	Member of neighborhood health committee (CHW)	Clinician	Member of neighborhood health committee (CHW)	Rural Health Centre	Kaoma	Clinical officer	Not available	Not knowledgeable	Yes	No	They do not overload my work because they are part of my responsibilities	Yes	Yes	Yes	No	No	No	Yes	No	Strongly agree	Strongly agree	Agree	Mutondo RHC	Relevant
40	13	0	Mutondo RHC	Not adopted	No available transport	Female	Secondary level	Member of neighborhood health committee (CHW)	Environmental health officer	Member of neighborhood health committee (CHW)	Rural Health Centre	Kaoma	Clinical officer	Not available	Not knowledgeable	Yes	No	They do not overload my work because they are part of my responsibilities	No	No	Yes	No	No	No	Yes	No	Neutral	Neutral	Agree	Mutondo RHC	Not relevant
22	1	0	Liumba RHC	Not adopted	No available transport	Male	Primary level	Environmental health technologist/ Officer	Environmental health officer	Environmental health technologist/ Officer	Rural Health Centre	Kalabo	Clinical officer	Not available	Not knowledgeable	No	No	They do not overload my work because they are part of my responsibilities	No	No	No	Yes	No	Yes	No	No	Agree	Agree	Agree	Liumba RHC	Relevant
48	1	0	Liumba RHC	Adopted	Bicycle	Male	Primary level	Member of neighborhood health committee (CHW)	Environmental health officer	Member of neighborhood health committee (CHW)	Rural Health Centre	Kalabo	Clinical officer	Readily available	Not knowledgeable	Yes	No	They do not overload my work because they are part of my responsibilities	No	No	Yes	Yes	Yes	Yes	No	Yes	Strongly agree	Strongly agree	Neutral	Liumba RHC	Relevant
42	1	0	Liumba RHC	Adopted	Bicycle	Male	No education	Member of neighborhood health committee (CHW)	Environmental health officer	Member of neighborhood health committee (CHW)	Rural Health Centre	Kalabo	Clinical officer	Readily available	Not knowledgeable	Yes	No	They do not overload my work because they are part of my responsibilities	Yes	Yes	Yes	Yes	Yes	Yes	Yes	Yes	Strongly agree	Strongly agree	Strongly disagree	Liumba RHC	Relevant
39	1	0	Liumba RHC	Adopted	No available transport	Male	Primary level	Member of neighborhood health committee (CHW)	Environmental health officer	Member of neighborhood health committee (CHW)	Rural Health Centre	Kalabo	Clinical officer	Readily available	Not knowledgeable	Yes	Yes	They do not overload my work because they are part of my responsibilities	Yes	Yes	Yes	Yes	Yes	Yes	Yes	Yes	Strongly agree	Strongly agree	Strongly disagree	Liumba RHC	Not relevant
28	5	0	Liumba RHC	Adopted	No available transport	Male	Secondary level	Member of neighborhood health committee (CHW)	Environmental health officer	Member of neighborhood health committee (CHW)	Rural Health Centre	Kalabo	Clinical officer	Readily available	Not knowledgeable	Yes	No	They do not overload my work because they are part of my responsibilities	No	Yes	Yes	Yes	Yes	Yes	Yes	Yes	Strongly agree	Strongly agree	Strongly disagree	Liumba RHC	Relevant
30	3	0	Liumba RHC	Not adopted	No available transport	Male	Secondary level	Community health volunteer	Clinician	Community health volunteer	Rural Health Centre	Kalabo	Clinical officer	Not available	Not knowledgeable	No	No	They do not overload my work because they are part of my responsibilities	No	No	Yes	No	No	No	Yes	No	Strongly agree	Agree	Agree	Liumba RHC	Relevant
60	22	0	Liumba RHC	Not adopted	No available transport	Male	Secondary level	Member of neighborhood health committee (CHW)	Other	Member of neighborhood health committee (CHW)	Rural Health Centre	Kalabo	Clinical officer	Not available	Knowledgeable	No	No	They do not overload my work because they are part of my responsibilities	No	No	Yes	Yes	No	Yes	Yes	No	Strongly agree	Strongly agree	Agree	Liumba RHC	Relevant
42	5	0	Wenela RHC	Not adopted	No available transport	Female	Secondary level	Member of neighborhood health committee (CHW)	Environmental health officer	Member of neighborhood health committee (CHW)	Rural Health Centre	Kalabo	Nurse	Not available	Knowledgeable	No	No	They do not overload my work because they are part of my responsibilities	No	No	Yes	Yes	No	No	Yes	No	Strongly agree	Strongly agree	Disagree	Wenela RHC	Not relevant
46	8	900	Wenela RHC	Adopted	Bicycle	Male	Secondary level	Community health volunteer	Environmental health officer	Community health volunteer	Rural Health Centre	Kalabo	Nurse	Readily available	Knowledgeable	Yes	No	They do not overload my work because they are part of my responsibilities	No	Yes	Yes	Yes	Yes	Yes	Yes	Yes	Strongly agree	Strongly agree	Strongly agree	Wenela RHC	Relevant
26	3	0	Wenela RHC	Not adopted	Bicycle	Female	Secondary level	Member of neighborhood health committee (CHW)	Environmental health officer	Member of neighborhood health committee (CHW)	Rural Health Centre	Kalabo	Nurse	Not available	Knowledgeable	Yes	Yes	They do not overload my work because they are part of my responsibilities	Yes	Yes	No	No	No	No	Yes	No	Agree	Strongly agree	Strongly agree	Wenela RHC	Relevant
27	3	0	Wenela RHC	Adopted	Bicycle	Male	Secondary level	Community health assistant (CHA)	Environmental health officer	Community health assistant (CHA)	Rural Health Centre	Kalabo	Nurse	Readily available	Knowledgeable	Yes	No	They overload my work and affect my performance in other areas	No	No	Yes	Yes	Yes	No	Yes	Yes	Agree	Agree	Strongly agree	Wenela RHC	Not relevant
38	5	0	Wenela RHC	Not adopted	No available transport	Female	Secondary level	Member of neighborhood health committee (CHW)	Other	Member of neighborhood health committee (CHW)	Rural Health Centre	Kalabo	Nurse	Not available	Knowledgeable	No	No	They overload my work and affect my performance in other areas	No	No	Yes	Yes	No	No	No	No	Agree	Agree	Neutral	Wenela RHC	Relevant
28	3	0	Wenela RHC	Adopted	Bicycle	Male	Secondary level	Community health volunteer	Environmental health officer	Community health volunteer	Rural Health Centre	Kalabo	Nurse	Readily available	Knowledgeable	Yes	No	They overload my work and affect my performance in other areas	No	No	No	Yes	Yes	No	Yes	Yes	Agree	Agree	Agree	Wenela RHC	Relevant
27	6	7340	Wenela RHC	Adopted	Bicycle	Male	Tertiary level	Environmental health technologist/ Officer	Environmental health officer	Environmental health technologist/ Officer	Rural Health Centre	Kalabo	Nurse	Rarely available	Knowledgeable	Yes	No	They do not overload my work because they are part of my responsibilities	Yes	No	Yes	Yes	Yes	No	No	Yes	Strongly agree	Strongly agree	Agree	Wenela RHC	Relevant
31	5	0	Wenela RHC	Not adopted	No available transport	Female	Secondary level	Member of neighborhood health committee (CHW)	Other	Member of neighborhood health committee (CHW)	Rural Health Centre	Kalabo	Nurse	Not available	Knowledgeable	No	No	They do not overload my work because they are part of my responsibilities	No	No	Yes	Yes	No	No	Yes	No	Agree	Agree	Disagree	Wenela RHC	Not relevant
49	5	0	Mutondo RHC	Not adopted	Bicycle	Female	Secondary level	Member of neighborhood health committee (CHW)	Environmental health officer	Member of neighborhood health committee (CHW)	Rural Health Centre	Kaoma	Clinical officer	Rarely available	Knowledgeable	Yes	No	They do not overload my work because they are part of my responsibilities	No	No	No	No	No	No	No	No	Agree	Strongly agree	Disagree	Mutondo RHC	Not relevant
54	9	0	Mutondo RHC	Adopted	No available transport	Female	Primary level	Member of neighborhood health committee (CHW)	Environmental health officer	Member of neighborhood health committee (CHW)	Rural Health Centre	Kaoma	Clinical officer	Readily available	Knowledgeable	Yes	No	They do not overload my work because they are part of my responsibilities	No	No	Yes	No	No	Yes	No	Yes	Strongly agree	Strongly agree	Strongly agree	Mutondo RHC	Relevant
49	9	0	Mutondo RHC	Not adopted	Bicycle	Female	Primary level	Community health volunteer	Environmental health officer	Community health volunteer	Rural Health Centre	Kaoma	Clinical officer	Not available	Not knowledgeable	No	No	They do not overload my work because they are part of my responsibilities	Yes	Yes	No	No	No	No	No	No	Neutral	Strongly disagree	Agree	Mutondo RHC	Not relevant
61	16	0	Mutondo RHC	Not adopted	No available transport	Female	Primary level	Member of neighborhood health committee (CHW)	Environmental health officer	Member of neighborhood health committee (CHW)	Rural Health Centre	Kaoma	Clinical officer	Not available	Knowledgeable	Yes	No	They do not overload my work because they are part of my responsibilities	Yes	No	No	No	No	No	No	No	Neutral	Strongly agree	Agree	Mutondo RHC	Not relevant
56	16	0	Mutondo RHC	Not adopted	Motor cycle	Female	Secondary level	Member of neighborhood health committee (CHW)	Environmental health officer	Member of neighborhood health committee (CHW)	Rural Health Centre	Kaoma	Clinical officer	Rarely available	Knowledgeable	Yes	No	They do not overload my work because they are part of my responsibilities	Yes	Yes	No	No	No	No	No	No	Agree	Disagree	Agree	Mutondo RHC	Not relevant
52	6	0	Mutondo RHC	Adopted	Motor cycle	Male	Secondary level	Member of neighborhood health committee (CHW)	Environmental health officer	Member of neighborhood health committee (CHW)	Rural Health Centre	Kaoma	Clinical officer	Readily available	Knowledgeable	Yes	No	They do not overload my work because they are part of my responsibilities	No	No	Yes	Yes	Yes	Yes	Yes	Yes	Strongly agree	Strongly agree	Strongly agree	Mutondo RHC	Relevant
41	6	0	Mutondo RHC	Not adopted	No available transport	Male	Secondary level	Community health assistant (CHA)	Environmental health officer	Community health assistant (CHA)	Rural Health Centre	Kaoma	Clinical officer	Not available	Knowledgeable	No	No	They do not overload my work because they are part of my responsibilities	No	No	No	Yes	No	No	Yes	No	Strongly agree	Strongly agree	Strongly disagree	Mutondo RHC	Not relevant
64	4	0	Mutondo RHC	Adopted	Motor cycle	Female	Primary level	Community health volunteer	Clinician	Community health volunteer	Rural Health Centre	Kaoma	Clinical officer	Rarely available	Knowledgeable	No	Yes	They do not overload my work because they are part of my responsibilities	No	No	No	No	Yes	No	Yes	Yes	Strongly agree	Strongly agree	Strongly agree	Mutondo RHC	Relevant
42	20	0	Mulonga RHC	Not adopted	No available transport	Male	Primary level	Member of neighborhood health committee (CHW)	Clinician	Member of neighborhood health committee (CHW)	Rural Health Centre	Shangombo	Clinical officer	Not available	Knowledgeable	Yes	No	They do not overload my work because they are part of my responsibilities	No	No	No	Yes	No	Yes	Yes	No	Strongly agree	Strongly agree	Strongly disagree	Mulonga RHC	Not relevant
50	20	0	Mulonga RHC	Not adopted	No available transport	Female	Secondary level	Member of neighborhood health committee (CHW)	Clinician	Member of neighborhood health committee (CHW)	Rural Health Centre	Shangombo	Clinical officer	Not available	Knowledgeable	Yes	No	They overload my work and affect my performance in other areas	Yes	No	No	Yes	No	Yes	No	No	Strongly agree	Strongly agree	Strongly disagree	Mulonga RHC	Not relevant
42	1	5600	Mulonga RHC	Not adopted	No available transport	Female	Tertiary level	Environmental health technologist/ Officer	Environmental health officer	Environmental health technologist/ Officer	Rural Health Centre	Shangombo	Clinical officer	Not available	Not knowledgeable	Yes	No	They do not overload my work because they are part of my responsibilities	Yes	Yes	Yes	Yes	No	Yes	Yes	No	Agree	Strongly agree	Agree	Mulonga RHC	Not relevant
39	7	0	Mulonga RHC	Not adopted	No available transport	Male	Secondary level	Member of neighborhood health committee (CHW)	Environmental health officer	Member of neighborhood health committee (CHW)	Rural Health Centre	Shangombo	Clinical officer	Not available	Not knowledgeable	Yes	No	They do not overload my work because they are part of my responsibilities	Yes	Yes	No	No	No	No	Yes	No	Strongly agree	Strongly agree	Strongly agree	Mulonga RHC	Not relevant
43	15	4140	Mulonga RHC	Adopted	Bicycle	Male	Secondary level	Community health volunteer	Clinician	Community health volunteer	Rural Health Centre	Shangombo	Clinical officer	Not available	Knowledgeable	Yes	No	They do not overload my work because they are part of my responsibilities	No	No	No	Yes	Yes	No	No	Yes	Strongly agree	Strongly agree	Strongly disagree	Mulonga RHC	Relevant
60	6	0	Mapungu RHC	Adopted	Bicycle	Male	Secondary level	Community health volunteer	Environmental health officer	Community health volunteer	Rural Health Centre	Kalabo	Clinical officer	Readily available	Knowledgeable	No	No	They do not overload my work because they are part of my responsibilities	No	Yes	No	Yes	Yes	No	Yes	Yes	Strongly agree	Strongly agree	Disagree	Mapungu RHC	Relevant
35	9	0	Mapungu RHC	Adopted	No available transport	Male	Secondary level	Member of neighborhood health committee (CHW)	Environmental health officer	Member of neighborhood health committee (CHW)	Rural Health Centre	Kalabo	Clinical officer	Readily available	Knowledgeable	Yes	No	They overload my work and affect my performance in other areas	No	No	No	No	No	No	Yes	Yes	Strongly agree	Strongly agree	Disagree	Mapungu RHC	Relevant
50	3	0	Mapungu RHC	Not adopted	No available transport	Male	Secondary level	Member of neighborhood health committee (CHW)	Environmental health officer	Member of neighborhood health committee (CHW)	Rural Health Centre	Kalabo	Clinical officer	Readily available	Not knowledgeable	Yes	No	They do not overload my work because they are part of my responsibilities	No	No	No	No	No	No	No	No	Strongly agree	Strongly agree	Strongly disagree	Mapungu RHC	Not relevant
45	2	0	Mapungu RHC	Adopted	No available transport	Female	Secondary level	Member of neighborhood health committee (CHW)	Clinician	Member of neighborhood health committee (CHW)	Rural Health Centre	Kalabo	Clinical officer	Not available		Yes	No	They do not overload my work because they are part of my responsibilities	No	No	Yes	Yes	Yes	Yes	No	No	Agree	Agree	Strongly disagree	Mapungu RHC	Relevant
30	7	0	Mapungu RHC	Adopted	Bicycle	Male	Secondary level	Member of neighborhood health committee (CHW)	Environmental health officer	Member of neighborhood health committee (CHW)	Rural Health Centre	Kalabo	Clinical officer	Not available	Knowledgeable	No	No	They do not overload my work because they are part of my responsibilities	Yes	No	No	Yes	Yes	Yes	No	No	Strongly agree	Strongly agree	Strongly disagree	Mapungu RHC	Relevant
26	7	0	Mapungu RHC	Adopted	Bicycle	Female	Primary level	Member of neighborhood health committee (CHW)	Clinician	Member of neighborhood health committee (CHW)	Rural Health Centre	Kalabo	Clinical officer	Not available	Not knowledgeable	No	Yes	They overload my work and affect my performance in other areas	No	Yes	Yes	No	No	No	Yes	Yes	Strongly disagree	Neutral	Disagree	Mapungu RHC	Relevant
57	6	0	Mapungu RHC	Not adopted	No available transport	Female	Primary level	Member of neighborhood health committee (CHW)	Clinician	Member of neighborhood health committee (CHW)	Rural Health Centre	Kalabo	Clinical officer	Not available	Not knowledgeable	Yes	No	They do not overload my work because they are part of my responsibilities	No	No	No	No	No	No	No	No	Strongly agree	Agree	Disagree	Mapungu RHC	Relevant
25	2	0	Mapungu RHC	Adopted	No available transport	Female	Secondary level	Member of neighborhood health committee (CHW)	Environmental health officer	Member of neighborhood health committee (CHW)	Rural Health Centre	Kalabo	Clinical officer	Not available	Knowledgeable	Yes	No	They overload my work and affect my performance in other areas	Yes	No	Yes	No	No	Yes	Yes	Yes	Strongly agree	Neutral	Disagree	Mapungu RHC	Not relevant
39	6	0	Mapungu RHC	Adopted	Bicycle	Female	Secondary level	Member of neighborhood health committee (CHW)	Environmental health officer	Member of neighborhood health committee (CHW)	Rural Health Centre	Kalabo	Clinical officer	Not available	Knowledgeable	No	No	They overload my work and affect my performance in other areas	Yes	Yes	No	Yes	No	No	Yes	Yes	Strongly agree	Strongly agree	Disagree	Mapungu RHC	Relevant
40	10	0	Mapungu RHC	Adopted	Bicycle	Female	Primary level	Member of neighborhood health committee (CHW)	Environmental health officer	Member of neighborhood health committee (CHW)	Rural Health Centre	Kalabo	Clinical officer	Readily available	Knowledgeable	No	No	They do not overload my work because they are part of my responsibilities	Yes	No	Yes	Yes	Yes	Yes	Yes	Yes	Agree	Strongly agree	Disagree	Mapungu RHC	Relevant
40	2	0	Mapungu RHC	Adopted	No available transport	Female	Primary level	Community health assistant (CHA)	Environmental health officer	Community health assistant (CHA)	Rural Health Centre	Kalabo	Clinical officer	Not available	Not knowledgeable	No	Yes	They do not overload my work because they are part of my responsibilities	Yes	No	Yes	No	Yes	No	Yes	Yes	Strongly agree	Strongly agree	Agree	Mapungu RHC	Relevant
45	9	0	Mapungu RHC	Not adopted	No available transport	Female	Secondary level	Member of neighborhood health committee (CHW)	Environmental health officer	Member of neighborhood health committee (CHW)	Rural Health Centre	Kalabo	Clinical officer	Not available	Not knowledgeable	No	No	They do not overload my work because they are part of my responsibilities	No	No	Yes	No	No	Yes	Yes	No	Strongly agree	Strongly agree	Strongly disagree	Mapungu RHC	Not relevant
29	7	8000	Mapungu RHC	Adopted	No available transport	Female	Tertiary level	Community health volunteer	Clinician	Community health volunteer	Rural Health Centre	Kalabo	Clinical officer	Not available	Knowledgeable	Yes	No	They do not overload my work because they are part of my responsibilities	Yes	No	No	Yes	Yes	Yes	Yes	Yes	Strongly agree	Strongly agree	Strongly disagree	Mapungu RHC	Relevant
52	23	0	Tapo RHC	Adopted	No available transport	Female	Secondary level	Member of neighborhood health committee (CHW)	Other	Member of neighborhood health committee (CHW)	Rural Health Centre	Kalabo	Nurse	Not available	Knowledgeable	Yes	No	They do not overload my work because they are part of my responsibilities	Yes	Yes	No	No	Yes	No	Yes	Yes	Agree	Agree	Strongly disagree	Tapo RHC	Relevant
51	3	0	Tapo RHC	Not adopted	No available transport	Female	Secondary level	Member of neighborhood health committee (CHW)	Clinician	Member of neighborhood health committee (CHW)	Rural Health Centre	Kalabo	Nurse	Not available	Knowledgeable	Yes	No	They do not overload my work because they are part of my responsibilities	No	Yes	No	No	No	No	Yes	No	Agree	Agree	Disagree	Tapo RHC	Relevant
42	4	0	Tapo RHC	Adopted	No available transport	Female	Secondary level	Member of neighborhood health committee (CHW)	Environmental health officer	Member of neighborhood health committee (CHW)	Rural Health Centre	Kalabo	Nurse	Not available	Not knowledgeable	Yes	Yes	They do not overload my work because they are part of my responsibilities	Yes	Yes	No	No	No	No	Yes	Yes	Strongly disagree	Strongly disagree	Disagree	Tapo RHC	Not relevant
58	16	0	Tapo RHC	Adopted	No available transport	Female	Primary level	Member of neighborhood health committee (CHW)	Environmental health officer	Member of neighborhood health committee (CHW)	Rural Health Centre	Kalabo	Nurse	Not available	Not knowledgeable	Yes	Yes	They do not overload my work because they are part of my responsibilities	Yes	Yes	No	No	No	No	Yes	Yes	Strongly agree	Strongly agree	Strongly disagree	Tapo RHC	Not relevant
37	8	0	Mutondo RHC	Not adopted	No available transport	Male	Secondary level	Member of neighborhood health committee (CHW)	Other	Member of neighborhood health committee (CHW)	Rural Health Centre	Kaoma	Nurse	Not available	Knowledgeable	Yes	Yes	They do not overload my work because they are part of my responsibilities	Yes	Yes	Yes	Yes	No	Yes	Yes	No	Disagree	Disagree	Strongly agree	Mutondo RHC	Relevant
72	23	0	Mutondo RHC	Not adopted	No available transport	Female	Primary level	Member of neighborhood health committee (CHW)	Other	Member of neighborhood health committee (CHW)	Rural Health Centre	Kaoma	Nurse	Readily available	Knowledgeable	Yes	Yes	They do not overload my work because they are part of my responsibilities	Yes	Yes	No	Yes	No	Yes	Yes	No	Strongly agree	Strongly agree	Disagree	Mutondo RHC	Relevant
53	27	0	Mutondo RHC	Not adopted	No available transport	Female	Secondary level	Member of neighborhood health committee (CHW)	Other	Member of neighborhood health committee (CHW)	Rural Health Centre	Kaoma	Nurse	Readily available	Not knowledgeable	Yes	Yes	They do not overload my work because they are part of my responsibilities	Yes	Yes	No	No	No	Yes	Yes	No	Strongly agree	Strongly agree	Agree	Mutondo RHC	Relevant
56	27	0	Mutondo RHC	Not adopted	No available transport	Female	Secondary level	Member of neighborhood health committee (CHW)	Environmental health officer	Member of neighborhood health committee (CHW)	Rural Health Centre	Kaoma	Nurse	Readily available	Knowledgeable	Yes	No	They do not overload my work because they are part of my responsibilities	Yes	Yes	No	No	No	No	Yes	No	Strongly agree	Strongly agree	Agree	Mutondo RHC	Not relevant
30	5	0	Mutondo RHC	Not adopted	Bicycle	Male	Tertiary level	Community health assistant (CHA)	Environmental health officer	Community health assistant (CHA)	Rural Health Centre	Kaoma	Nurse	Readily available	Knowledgeable	Yes	No	They do not overload my work because they are part of my responsibilities	Yes	No	Yes	Yes	No	No	Yes	No	Strongly agree	Strongly agree	Agree	Mutondo RHC	Not relevant
33	6	0	Longe HP	Not adopted	No available transport	Female	Secondary level	Member of neighborhood health committee (CHW)	Environmental health officer	Member of neighborhood health committee (CHW)	Health Post	Kaoma	Nurse	Readily available	Knowledgeable	Yes	No	They do not overload my work because they are part of my responsibilities	No	No	No	No	No	No	Yes	No	Agree	Agree	Disagree	Longe HP	Not relevant
34	8	0	Longe HP	Adopted	No available transport	Female	Secondary level	Member of neighborhood health committee (CHW)	Environmental health officer	Member of neighborhood health committee (CHW)	Health Post	Kaoma	Nurse	Not available	Not knowledgeable	Yes	No	They do not overload my work because they are part of my responsibilities	Yes	Yes	Yes	No	No	Yes	Yes	Yes	Agree	Agree	Agree	Longe HP	Not relevant
23	2	0	Longe HP	Not adopted	No available transport	Male	Secondary level	Member of neighborhood health committee (CHW)	Environmental health officer	Member of neighborhood health committee (CHW)	Health Post	Kaoma	Nurse	Not available	Knowledgeable	Yes	No	They do not overload my work because they are part of my responsibilities	No	No	No	No	No	No	No	No	Strongly agree	Agree	Agree	Longe HP	Relevant
49	26	0	Longe HP	Adopted	Bicycle	Female	Secondary level	Member of neighborhood health committee (CHW)	Environmental health officer	Member of neighborhood health committee (CHW)	Health Post	Kaoma	Nurse	Not available	Not knowledgeable	Yes	No	They do not overload my work because they are part of my responsibilities	Yes	No	Yes	No	Yes	No	Yes	Yes	Strongly agree	Strongly agree	Strongly disagree	Longe HP	Relevant
43	6	1000	Mulonga RHC	Adopted	Bicycle	Male	Secondary level	Community health volunteer	Clinician	Community health volunteer	Rural Health Centre	Shangombo	Clinical officer	Readily available	Knowledgeable	Yes	No	They do not overload my work because they are part of my responsibilities	Yes	Yes	Yes	No	No	No	Yes	Yes	Strongly agree	Strongly agree	Disagree	Mulonga RHC	Relevant
31	10	1000	Mulonga RHC	Not adopted	No available transport	Female	Secondary level	Community health volunteer	Clinician	Community health volunteer	Rural Health Centre	Shangombo	Clinical officer	Not available	Knowledgeable	No	No	They do not overload my work because they are part of my responsibilities	No	No	Yes	No	No	No	No	No	Agree	Disagree	Disagree	Mulonga RHC	Not relevant
47	10	0	Mulonga RHC	Not adopted	No available transport	Male	Secondary level	Member of neighborhood health committee (CHW)	Other	Member of neighborhood health committee (CHW)	Rural Health Centre	Shangombo	Clinical officer	Not available	Knowledgeable	No	No	They do not overload my work because they are part of my responsibilities	No	No	Yes	Yes	No	No	Yes	No	Strongly agree	Strongly agree	Strongly disagree	Mulonga RHC	Not relevant
34	13	0	Mulonga RHC	Not adopted	No available transport	Male	Secondary level	Community health volunteer	Other	Community health volunteer	Rural Health Centre	Shangombo	Clinical officer	Not available	Knowledgeable	No	No	They do not overload my work because they are part of my responsibilities	No	No	Yes	No	No	Yes	Yes	No	Agree	Agree	Strongly agree	Shangombo RHC	Not relevant
40	7	0	Mulonga RHC	Adopted	No available transport	Male	Secondary level	Member of neighborhood health committee (CHW)	Environmental health officer	Member of neighborhood health committee (CHW)	Rural Health Centre	Shangombo	Clinical officer	Not available	Not knowledgeable	Yes	No	They overload my work and affect my performance in other areas	Yes	No	Yes	Yes	Yes	No	Yes	No	Strongly agree	Strongly agree	Strongly agree	Shangombo RHC	Not relevant
42	14	0	Mulonga RHC	Not adopted	Motor cycle	Male	Secondary level	Member of neighborhood health committee (CHW)	Environmental health officer	Member of neighborhood health committee (CHW)	Rural Health Centre	Shangombo	Clinical officer	Rarely available	Knowledgeable	Yes	No	They do not overload my work because they are part of my responsibilities	Yes	Yes	No	Yes	No	Yes	Yes	No	Strongly agree	Strongly agree	Strongly disagree	Shangombo RHC	Relevant
40	7	0	Mulonga RHC	Not adopted	No available transport	Male	Secondary level	Member of neighborhood health committee (CHW)	Environmental health officer	Member of neighborhood health committee (CHW)	Rural Health Centre	Shangombo	Clinical officer	Not available	Knowledgeable	Yes	No	They do not overload my work because they are part of my responsibilities	Yes	No	No	Yes	No	No	Yes	No	Strongly agree	Strongly agree	Strongly disagree	Shangombo RHC	Not relevant
34	7	0	Mulonga RHC	Not adopted	Motor cycle	Male	Secondary level	Member of neighborhood health committee (CHW)	Environmental health officer	Member of neighborhood health committee (CHW)	Rural Health Centre	Shangombo	Clinical officer	Rarely available	Knowledgeable	Yes	No	They do not overload my work because they are part of my responsibilities	Yes	Yes	Yes	No	No	No	Yes	No	Strongly agree	Strongly agree	Strongly disagree	Shangombo RHC	Relevant
44	6	0	Mulonga RHC	Not adopted	Bicycle	Male	Secondary level	Member of neighborhood health committee (CHW)	Environmental health officer	Member of neighborhood health committee (CHW)	Rural Health Centre	Shangombo	Clinical officer	Readily available	Knowledgeable	Yes	No	They do not overload my work because they are part of my responsibilities	Yes	No	No	Yes	No	Yes	Yes	No	Agree	Agree	Agree	Shangombo RHC	Relevant
40	7	0	Siwelewele HP	Not adopted	Bicycle	Female	Primary level	Member of neighborhood health committee (CHW)	Clinician	Member of neighborhood health committee (CHW)	Health Post	Shangombo	Nurse	Not available	Knowledgeable	No	No	They overload my work and affect my performance in other areas	No	No	No	No	No	No	No	No	Agree	Strongly agree	Disagree	Siwelewele HP	Not relevant
35	7	0	Siwelewele HP	Adopted	No available transport	Female	Primary level	Member of neighborhood health committee (CHW)	Clinician	Member of neighborhood health committee (CHW)	Health Post	Shangombo	Nurse	Not available	Knowledgeable	Yes	No	They do not overload my work because they are part of my responsibilities	No	No	No	No	No	No	Yes	Yes	Strongly agree	Strongly agree	Strongly disagree	Siwelewele HP	Relevant
37	5	0	Siwelewele HP	Adopted	Bicycle	Male	Secondary level	Member of neighborhood health committee (CHW)	Clinician	Member of neighborhood health committee (CHW)	Health Post	Shangombo	Nurse	Not available	Knowledgeable	No	No	They do not overload my work because they are part of my responsibilities	No	Yes	No	Yes	No	Yes	Yes	Yes	Strongly agree	Strongly agree	Strongly disagree	Siwelewele HP	Relevant
39	4	0	Siwelewele HP	Adopted	No available transport	Male	Primary level	Member of neighborhood health committee (CHW)	Clinician	Member of neighborhood health committee (CHW)	Health Post	Shangombo	Nurse	Readily available	Not knowledgeable	Yes	No	They do not overload my work because they are part of my responsibilities	Yes	No	No	Yes	No	Yes	Yes	Yes	Strongly agree	Strongly agree	Strongly disagree	Siwelewele HP	Relevant
45	3	0	Siwelewele HP	Not adopted	No available transport	Male	Primary level	Member of neighborhood health committee (CHW)	Clinician	Member of neighborhood health committee (CHW)	Health Post	Shangombo	Nurse	Not available	Knowledgeable	No	No	They do not overload my work because they are part of my responsibilities	Yes	No	No	Yes	No	No	Yes	No	Strongly agree	Strongly agree	Strongly disagree	Siwelewele HP	Not relevant
37	1	0	Siwelewele HP	Not adopted	No available transport	Male	Primary level	Member of neighborhood health committee (CHW)	Clinician	Member of neighborhood health committee (CHW)	Health Post	Shangombo	Nurse	Not available	Knowledgeable	Yes	No	They do not overload my work because they are part of my responsibilities	Yes	No	No	Yes	No	No	Yes	No	Strongly agree	Strongly agree	Strongly disagree	Siwelewele HP	Not relevant
38	3	0	Siwelewele HP	Not adopted	No available transport	Male	Secondary level	Member of neighborhood health committee (CHW)	Clinician	Member of neighborhood health committee (CHW)	Health Post	Shangombo	Nurse	Not available	Knowledgeable	No	No	They do not overload my work because they are part of my responsibilities	Yes	Yes	No	Yes	No	Yes	Yes	No	Strongly agree	Strongly agree	Strongly disagree	Siwelewele HP	Not relevant
50	7	0	Siwelewele HP	Adopted	No available transport	Male	Primary level	Member of neighborhood health committee (CHW)	Clinician	Member of neighborhood health committee (CHW)	Health Post	Shangombo	Nurse	Rarely available	Not knowledgeable	Yes	No	They do not overload my work because they are part of my responsibilities	Yes	No	No	Yes	No	Yes	Yes	Yes	Strongly agree	Strongly agree	Strongly disagree	Siwelewele HP	Relevant
51	14	0	Tapo RHC	Adopted	Bicycle	Male	Secondary level	Member of neighborhood health committee (CHW)	Clinician	Member of neighborhood health committee (CHW)	Health Post	Kalabo	Nurse	Rarely available	Knowledgeable	Yes	No	They do not overload my work because they are part of my responsibilities	Yes	No	No	Yes	No	Yes	Yes	Yes	Strongly agree	Strongly agree	Strongly disagree	Tapo RHC	Relevant
36	2	0	Tapo RHC	Adopted	Bicycle	Male	Primary level	Member of neighborhood health committee (CHW)	Clinician	Member of neighborhood health committee (CHW)	Health Post	Kalabo	Nurse	Not available	Not knowledgeable	Yes	No	They overload my work and affect my performance in other areas	Yes	Yes	No	No	No	Yes	Yes	Yes	Strongly agree	Strongly agree	Strongly disagree	Tapo RHC	Relevant
33	5	0	Shangombo RHC	Not adopted	No available transport	Male	Primary level	Member of neighborhood health committee (CHW)	Clinician	Member of neighborhood health committee (CHW)	Rural Health Centre	Shangombo	Nurse	Not available	Knowledgeable	Yes	No	They overload my work and affect my performance in other areas	No	No	No	Yes	No	No	Yes	No	Agree	Agree	Strongly disagree	Shangombo RHC	Not relevant
37	7	0	Shangombo RHC	Adopted	No available transport	Male	Tertiary level	Community health volunteer	Clinician	Community health volunteer	Rural Health Centre	Shangombo	Nurse	Not available	Not knowledgeable	No	No	They overload my work and affect my performance in other areas	Yes	No	No	Yes	Yes	Yes	Yes	Yes	Neutral	Neutral	Strongly agree	Shangombo RHC	Relevant
41	7	0	Shangombo RHC	Adopted	Bicycle	Male	Secondary level	Member of neighborhood health committee (CHW)	Environmental health officer	Member of neighborhood health committee (CHW)	Rural Health Centre	Shangombo	Nurse	Not available	Knowledgeable	Yes	No	They do not overload my work because they are part of my responsibilities	Yes	Yes	No	No	No	No	Yes	Yes	Strongly agree	Strongly agree	Neutral	Shangombo RHC	Relevant
59	24	0	Mutondo RHC	Adopted	Bicycle	Male	Secondary level	Member of neighborhood health committee (CHW)	Environmental health officer	Member of neighborhood health committee (CHW)	Rural Health Centre	Kaoma	Nurse	Readily available	Knowledgeable	Yes	No	They do not overload my work because they are part of my responsibilities	Yes	Yes	No	Yes	Yes	No	Yes	No	Strongly agree	Strongly agree	Strongly disagree	Mutondo RHC	Relevant
27	6	0	Mutondo RHC	Adopted	Bicycle	Male	Secondary level	Member of neighborhood health committee (CHW)	Clinician	Member of neighborhood health committee (CHW)	Rural Health Centre	Kaoma	Nurse	Readily available	Knowledgeable	Yes	No	They overload my work and affect my performance in other areas	Yes	No	Yes	Yes	Yes	Yes	Yes	Yes	Strongly agree	Strongly agree	Strongly agree	Mutondo RHC	Relevant
49	15	0	Mutondo RHC	Not adopted	No available transport	Male	Primary level	Member of neighborhood health committee (CHW)	Clinician	Member of neighborhood health committee (CHW)	Rural Health Centre	Kaoma	Nurse	Not available	Knowledgeable	Yes	No	They do not overload my work because they are part of my responsibilities	Yes	No	No	Yes	No	No	No	No	Strongly agree	Strongly agree	Strongly disagree	Mutondo RHC	Not relevant
40	12	0	Shangombo RHC	Not adopted	No available transport	Male	Secondary level	Member of neighborhood health committee (CHW)	Clinician	Member of neighborhood health committee (CHW)	Rural Health Centre	Shangombo	Nurse	Not available	Knowledgeable	Yes	No	They do not overload my work because they are part of my responsibilities	Yes	No	No	No	No	Yes	Yes	No	Strongly agree	Strongly agree	Strongly disagree	Shangombo RHC	Not relevant
59	26	0	Shangombo RHC	Not adopted	No available transport	Male	No education	Community health assistant (CHA)	Environmental health officer	Community health assistant (CHA)	Rural Health Centre	Shangombo	Nurse	Not available	Knowledgeable	Yes	No	They do not overload my work because they are part of my responsibilities	Yes	No	No	Yes	No	Yes	Yes	No	Strongly agree	Strongly agree	Disagree	Shangombo RHC	Not relevant
49	18	0	Shangombo RHC	Adopted	No available transport	Male	Primary level	Member of neighborhood health committee (CHW)	Clinician	Member of neighborhood health committee (CHW)	Rural Health Centre	Shangombo	Nurse	Not available	Not knowledgeable	Yes	No	They do not overload my work because they are part of my responsibilities	No	No	No	Yes	No	Yes	Yes	Yes	Strongly agree	Neutral	Disagree	Shangombo RHC	Relevant
50	14	0	Shangombo RHC	Not adopted	No available transport	Female	Secondary level	Member of neighborhood health committee (CHW)	Clinician	Member of neighborhood health committee (CHW)	Rural Health Centre	Shangombo	Nurse	Not available	Knowledgeable	No	No	They do not overload my work because they are part of my responsibilities	Yes	No	No	No	No	No	Yes	No	Strongly agree	Strongly agree	Disagree	Shangombo RHC	Not relevant
30	3	0	Shangombo RHC	Not adopted	No available transport	Male	Primary level	Member of neighborhood health committee (CHW)	Environmental health officer	Member of neighborhood health committee (CHW)	Rural Health Centre	Shangombo	Nurse	Not available	Knowledgeable	Yes	No	They overload my work and affect my performance in other areas	Yes	No	No	Yes	No	No	Yes	No	Agree	Agree	Strongly disagree	Shangombo RHC	Not relevant
23	1	0	Shangombo RHC	Not adopted	No available transport	Male	Primary level	Member of neighborhood health committee (CHW)	Environmental health officer	Member of neighborhood health committee (CHW)	Rural Health Centre	Shangombo	Nurse	Not available	Knowledgeable	Yes	No	They do not overload my work because they are part of my responsibilities	Yes	No	No	No	No	No	No	No	Agree	Agree	Disagree	Shangombo RHC	Not relevant
37	6	0	Shangombo RHC	Not adopted	No available transport	Male	Secondary level	Member of neighborhood health committee (CHW)	Environmental health officer	Member of neighborhood health committee (CHW)	Rural Health Centre	Shangombo	Nurse	Not available	Knowledgeable	No	No	They do not overload my work because they are part of my responsibilities	Yes	No	No	No	No	No	Yes	No	Agree	Agree	Disagree	Shangombo RHC	Not relevant
52	19	0	Shangombo RHC	Not adopted	No available transport	Female	Primary level	Member of neighborhood health committee (CHW)	Environmental health officer	Member of neighborhood health committee (CHW)	Rural Health Centre	Shangombo	Nurse	Not available	Knowledgeable	Yes	No	They do not overload my work because they are part of my responsibilities	Yes	No	No	Yes	No	No	Yes	No	Strongly agree	Strongly agree	Strongly disagree	Shangombo RHC	Not relevant
58	22	0	Shangombo RHC	Not adopted	No available transport	Female	Primary level	Member of neighborhood health committee (CHW)	Environmental health officer	Member of neighborhood health committee (CHW)	Rural Health Centre	Shangombo	Nurse	Not available	Knowledgeable	Yes	No	They do not overload my work because they are part of my responsibilities	No	No	No	Yes	No	No	No	No	Strongly agree	Strongly agree	Strongly disagree	Shangombo RHC	Not relevant
40	6	0	Shangombo RHC	Not adopted	No available transport	Female	Secondary level	Member of neighborhood health committee (CHW)	Clinician	Member of neighborhood health committee (CHW)	Rural Health Centre	Shangombo	Nurse	Not available	Knowledgeable	Yes	No	They do not overload my work because they are part of my responsibilities	Yes	No	No	No	No	No	No	No	Agree	Strongly agree	Strongly disagree	Shangombo RHC	Not relevant
42	12	0	Mutondo RHC	Adopted	Motor cycle	Male	Tertiary level	Environmental health technologist/ Officer	Environmental health officer	Environmental health technologist/ Officer	Rural Health Centre	Kaoma	Clinical officer	Readily available	Knowledgeable	Yes	No	They do not overload my work because they are part of my responsibilities	Yes	No	No	Yes	Yes	Yes	Yes	Yes	Strongly agree	Strongly agree	Strongly disagree	Mutondo RHC	Relevant
52	10	0	Mutondo RHC	Adopted	No available transport	Female	Secondary level	Member of neighborhood health committee (CHW)	Environmental health officer	Member of neighborhood health committee (CHW)	Rural Health Centre	Kaoma	Clinical officer	Not available	Knowledgeable	No	No	They do not overload my work because they are part of my responsibilities	Yes	No	No	No	No	No	Yes	Yes	Strongly disagree	Strongly agree	Strongly agree	Mutondo RHC	Relevant
41	9	0	Mutondo RHC	Adopted	No available transport	Female	Secondary level	Member of neighborhood health committee (CHW)	Clinician	Member of neighborhood health committee (CHW)	Rural Health Centre	Kaoma	Clinical officer	Not available	Knowledgeable	Yes	Yes	They do not overload my work because they are part of my responsibilities	No	Yes	No	No	No	Yes	Yes	Yes	Agree	Agree	Neutral	Mutondo RHC	Relevant
68	7	0	Mutondo RHC	Not adopted	Motor cycle	Male	Secondary level	Member of neighborhood health committee (CHW)	Environmental health officer	Member of neighborhood health committee (CHW)	Rural Health Centre	Kaoma	Clinical officer	Not available	Not knowledgeable	Yes	No	They do not overload my work because they are part of my responsibilities	No	No	No	No	No	No	No	No	Strongly agree	Strongly agree	Disagree	Mutondo RHC	Not relevant
72	10	0	Mutondo RHC	Not adopted	Motor cycle	Male	Secondary level	Member of neighborhood health committee (CHW)	Environmental health officer	Member of neighborhood health committee (CHW)	Rural Health Centre	Kaoma	Clinical officer	Not available	Not knowledgeable	Yes	No	They do not overload my work because they are part of my responsibilities	Yes	No	No	No	No	No	No	No	Strongly agree	Agree	Strongly disagree	Mutondo RHC	Not relevant
38	2	0	Mutondo RHC	Not adopted	No available transport	Female	Secondary level	Member of neighborhood health committee (CHW)	Environmental health officer	Member of neighborhood health committee (CHW)	Rural Health Centre	Kaoma	Clinical officer	Not available	Not knowledgeable	No	No	They overload my work and affect my performance in other areas	No	No	No	No	No	No	Yes	No	Agree	Agree	Neutral	Mutondo RHC	Not relevant
39	5	0	Mutondo RHC	Adopted	Motor cycle	Female	Primary level	Community health assistant (CHA)	Environmental health officer	Community health assistant (CHA)	Rural Health Centre	Kaoma	Clinical officer	Rarely available	Not knowledgeable	Yes	No	They do not overload my work because they are part of my responsibilities	Yes	Yes	Yes	No	No	No	No	Yes	Strongly agree	Strongly agree	Disagree	Mutondo RHC	Relevant
27	4	0	Shangombo RHC	Adopted	No available transport	Male	Secondary level	Member of neighborhood health committee (CHW)	Clinician	Member of neighborhood health committee (CHW)	Rural Health Centre	Shangombo	Nurse	Not available	Not knowledgeable	No	No	They do not overload my work because they are part of my responsibilities	No	No	No	No	Yes	No	Yes	No	Agree	Agree	Disagree	Shangombo RHC	Relevant
34	7	0	Chitwa RHC	Not adopted	Bicycle	Male	Primary level	Community health volunteer	Clinician	Community health volunteer	Rural Health Centre	Kaoma	Nurse	Not available	Knowledgeable	Yes	No	They do not overload my work because they are part of my responsibilities	Yes	Yes	No	No	No	No	No	No	Agree	Agree	Strongly disagree	Chitwa RHC	Relevant
47	4	0	Chitwa RHC	Not adopted	Motor cycle	Male	Secondary level	Community health assistant (CHA)	Clinician	Community health assistant (CHA)	Rural Health Centre	Kaoma	Nurse	Not available	Knowledgeable	Yes	Yes	They do not overload my work because they are part of my responsibilities	Yes	Yes	No	No	No	No	No	No	Agree	Strongly agree	Disagree	Chitwa RHC	Relevant
33	8	1	Chitwa RHC	Not adopted	No available transport	Female	Secondary level	Member of neighborhood health committee (CHW)	Environmental health officer	Member of neighborhood health committee (CHW)	Rural Health Centre	Kaoma	Nurse	Rarely available	Knowledgeable	No	No	They do not overload my work because they are part of my responsibilities	No	No	Yes	No	No	No	No	No	Disagree	Strongly agree	Strongly disagree	Chitwa RHC	Relevant
30	2	3000	Chitwa RHC	Not adopted	No available transport	Male	Secondary level	Community health assistant (CHA)	Clinician	Community health assistant (CHA)	Rural Health Centre	Kaoma	Nurse	Not available	Knowledgeable	Yes	No	They do not overload my work because they are part of my responsibilities	Yes	Yes	No	Yes	No	No	No	No	Strongly agree	Strongly agree	Agree	Chitwa RHC	Relevant
49	22	0	Chitwa RHC	Not adopted	Bicycle	Male	Secondary level	Community health volunteer	Environmental health officer	Community health volunteer	Rural Health Centre	Kaoma	Nurse	Not available	Knowledgeable	Yes	No	They overload my work and affect my performance in other areas	Yes	Yes	No	No	No	No	No	No	Strongly agree	Neutral	Agree	Chitwa RHC	Not relevant
46	4	0	Chitwa RHC	Adopted	Motor vehicle	Female	Secondary level	Member of neighborhood health committee (CHW)	Clinician	Member of neighborhood health committee (CHW)	Rural Health Centre	Kaoma	Nurse	Rarely available	Not knowledgeable	Yes	No	They do not overload my work because they are part of my responsibilities	Yes	No	No	Yes	No	No	No	Yes	Strongly agree	Strongly agree	Disagree	Chitwa RHC	Not relevant
34	4	0	Chitwa RHC	Adopted	No available transport	Male	Primary level	Member of neighborhood health committee (CHW)	Clinician	Member of neighborhood health committee (CHW)	Rural Health Centre	Kaoma	Nurse	Not available	Not knowledgeable	Yes	No	They do not overload my work because they are part of my responsibilities	Yes	No	No	No	Yes	No	Yes	Yes	Agree	Agree	Agree	Chitwa RHC	Not relevant
31	8	0	Chitwa RHC	Not adopted	Motor cycle	Male	Secondary level	Community health assistant (CHA)	Environmental health officer	Community health assistant (CHA)	Rural Health Centre	Kaoma	Nurse	Rarely available	Not knowledgeable	Yes	No	They overload my work and affect my performance in other areas	Yes	Yes	No	No	No	No	No	No	Agree	Strongly agree	Disagree	Chitwa RHC	Not relevant
22	3	1000	Chitwa RHC	Adopted	Bicycle	Male	Secondary level	Member of neighborhood health committee (CHW)	Environmental health officer	Member of neighborhood health committee (CHW)	Rural Health Centre	Kaoma	Nurse	Rarely available	Knowledgeable	Yes	No	They do not overload my work because they are part of my responsibilities	No	No	No	No	No	No	Yes	Yes	Agree	Agree	Strongly disagree	Chitwa RHC	Relevant
44	7	0	Liyoyela RHC	Adopted	Bicycle	Female	Primary level	Member of neighborhood health committee (CHW)	Environmental health officer	Member of neighborhood health committee (CHW)	Rural Health Centre	Kalabo	Nurse	Readily available	Not knowledgeable	No	No	They overload my work and affect my performance in other areas	Yes	Yes	No	Yes	No	No	No	Yes	Disagree	Agree	Disagree	Liyoyela RHC	Relevant
40	4	0	Liyoyela RHC	Adopted	Motor cycle	Male	Secondary level	Member of neighborhood health committee (CHW)	Environmental health officer	Member of neighborhood health committee (CHW)	Rural Health Centre	Kalabo	Nurse	Readily available	Knowledgeable	Yes	No	They do not overload my work because they are part of my responsibilities	Yes	Yes	No	Yes	Yes	No	Yes	Yes	Strongly agree	Agree	Strongly disagree	Liyoyela RHC	Relevant
35	7	3000	Katoya HP	Adopted	Motor vehicle	Female	Secondary level	Community health assistant (CHA)	Environmental health officer	Community health volunteer	Health Post	Kaoma	Nurse	Rarely available	Knowledgeable	Yes	No	They do not overload my work because they are part of my responsibilities	No	No	No	Yes	Yes	No	Yes	Yes	Strongly agree	Strongly agree	Disagree	Katoya HP	Relevant
43	16	0	Katoya HP	Not adopted	No available transport	Female	Secondary level	Member of neighborhood health committee (CHW)	Clinician	Member of neighborhood health committee (CHW)	Health Post	Kaoma	Nurse	Not available	Knowledgeable	No	No	They do not overload my work because they are part of my responsibilities	No	No	No	No	No	No	Yes	No	Strongly agree	Strongly agree	Disagree	Katoya HP	Not relevant
42	8	0	Katoya HP	Not adopted	No available transport	Male	Secondary level	Member of neighborhood health committee (CHW)	Environmental health officer	Member of neighborhood health committee (CHW)	Health Post	Kaoma	Nurse	Not available	Knowledgeable	Yes	No	They overload my work and affect my performance in other areas	Yes	No	No	No	No	No	Yes	No	Agree	Agree	Disagree	Katoya HP	Not relevant
56	10	0	Katoya HP	Adopted	No available transport	Male	Secondary level	Member of neighborhood health committee (CHW)	Other	Member of neighborhood health committee (CHW)	Health Post	Kaoma	Nurse	Not available	Knowledgeable	Yes	No	They do not overload my work because they are part of my responsibilities	Yes	No	No	No	No	No	Yes	Yes	Strongly agree	Strongly agree	Strongly disagree	Katoya HP	Not relevant
25	5	0	Katoya HP	Not adopted	Motor cycle	Male	Secondary level	Community health volunteer	Clinician	Community health volunteer	Health Post	Kaoma	Nurse	Not available	Knowledgeable	Yes	No	They overload my work and affect my performance in other areas	Yes	No	No	No	No	No	No	No	Strongly agree	Agree	Strongly agree	Katoya HP	Relevant
29	2	1000	Katoya HP	Adopted	No available transport	Male	Secondary level	Member of neighborhood health committee (CHW)	Clinician	Member of neighborhood health committee (CHW)	Health Post	Kaoma	Nurse	Not available	Knowledgeable	Yes	No	They do not overload my work because they are part of my responsibilities	No	No	No	No	Yes	No	Yes	Yes	Agree	Agree	Disagree	Katoya HP	Relevant
60	14	0	Katoya HP	Not adopted	No available transport	Male	Secondary level	Member of neighborhood health committee (CHW)	Clinician	Member of neighborhood health committee (CHW)	Health Post	Kaoma	Nurse	Readily available	Knowledgeable	Yes	No	They do not overload my work because they are part of my responsibilities	No	No	No	No	No	No	No	No	Strongly agree	Strongly agree	Agree	Katoya HP	Relevant
50	3	0	Mulalila HP	Not adopted	No available transport	Female	Primary level	Member of neighborhood health committee (CHW)	Clinician	Member of neighborhood health committee (CHW)	Health Post	Kaoma	Nurse	Not available	Not knowledgeable	No	No	They do not overload my work because they are part of my responsibilities	No	No	No	No	No	No	No	No	Strongly agree	Agree	Agree	Mulalila HP	Relevant
48	3	0	Mulalila HP	Not adopted	No available transport	Female	Secondary level	Member of neighborhood health committee (CHW)	Clinician	Member of neighborhood health committee (CHW)	Health Post	Kaoma	Nurse	Not available	Not knowledgeable	No	No	They do not overload my work because they are part of my responsibilities	No	No	No	No	No	No	No	No	Strongly agree	Neutral	Neutral	Mulalila HP	Not relevant
56	15	0	Mulalila HP	Not adopted	No available transport	Male	Secondary level	Member of neighborhood health committee (CHW)	Other	Member of neighborhood health committee (CHW)	Health Post	Kaoma	Nurse	Not available	Not knowledgeable	Yes	No	They do not overload my work because they are part of my responsibilities	Yes	No	No	No	No	No	No	No	Strongly agree	Strongly agree	Strongly disagree	Mulalila HP	Not relevant
36	6	0	Mulalila HP	Not adopted	No available transport	Male	Secondary level	Member of neighborhood health committee (CHW)	Other	Member of neighborhood health committee (CHW)	Health Post	Kaoma	Nurse	Not available	Not knowledgeable	No	No	They do not overload my work because they are part of my responsibilities	No	No	No	No	No	No	No	No	Strongly agree	Strongly agree	Strongly disagree	Mulalila HP	Relevant
35	5	0	Mulalila HP	Not adopted	No available transport	Male	Secondary level	Member of neighborhood health committee (CHW)	Other	Member of neighborhood health committee (CHW)	Health Post	Kaoma	Nurse	Not available	Not knowledgeable	Yes	No	They overload my work and affect my performance in other areas	No	No	No	Yes	No	No	Yes	No	Neutral	Neutral	Agree	Mulalila HP	Relevant
61	15	0	Mulalila HP	Adopted	No available transport	Male	Secondary level	Member of neighborhood health committee (CHW)	Other	Member of neighborhood health committee (CHW)	Health Post	Kaoma	Nurse	Not available	Knowledgeable	Yes	No	They overload my work and affect my performance in other areas	No	No	No	No	No	No	Yes	Yes	Strongly agree	Strongly agree	Strongly disagree	Mulalila HP	Not relevant
23	5	0	Mulalila HP	Not adopted	No available transport	Male	Secondary level	Member of neighborhood health committee (CHW)	Clinician	Member of neighborhood health committee (CHW)	Health Post	Kaoma	Nurse	Not available	Not knowledgeable	Yes	No	They do not overload my work because they are part of my responsibilities	No	No	No	No	No	No	No	No	Agree	Agree	Disagree	Mulalila HP	Relevant
40	5	0	Mulalila HP	Not adopted	Bicycle	Male	Tertiary level	Member of neighborhood health committee (CHW)	Other	Member of neighborhood health committee (CHW)	Health Post	Kaoma	Nurse	Not available	Knowledgeable	Yes	No	They do not overload my work because they are part of my responsibilities	Yes	No	Yes	No	No	No	No	No	Strongly agree	Agree	Disagree	Mulalila HP	Not relevant
49	7	0	Mulalila HP	Not adopted	No available transport	Male	Secondary level	Member of neighborhood health committee (CHW)	Clinician	Member of neighborhood health committee (CHW)	Health Post	Kaoma	Nurse	Not available	Not knowledgeable	No	No	They do not overload my work because they are part of my responsibilities	No	No	No	No	No	No	No	No	Strongly agree	Strongly agree	Agree	Mulalila HP	Relevant
36	1	8000	Mulalila HP	Adopted	No available transport	Male	Tertiary level	Environmental health technologist/ Officer	Clinician	Environmental health technologist/ Officer	Health Post	Kaoma	Nurse	Not available	Knowledgeable	Yes	No	They do not overload my work because they are part of my responsibilities	No	Yes	Yes	No	Yes	No	Yes	Yes	Strongly agree	Strongly agree	Neutral	Mulalila HP	Not relevant
46	4	1000	Mulalila HP	Not adopted	Bicycle	Female	Secondary level	Member of neighborhood health committee (CHW)	Other	Member of neighborhood health committee (CHW)	Health Post	Kaoma	Nurse	Not available	Not knowledgeable	No	Yes	They overload my work and affect my performance in other areas	No	No	No	No	No	No	Yes	No	Neutral	Agree	Disagree	Mulalila HP	Relevant
36	3	0	Mulalila HP	Adopted	Bicycle	Female	Primary level	Member of neighborhood health committee (CHW)	Environmental health officer	Member of neighborhood health committee (CHW)	Health Post	Kaoma	Nurse	Not available	Not knowledgeable	No	Yes	They overload my work and affect my performance in other areas	No	No	No	No	Yes	No	No	No	Agree	Neutral	Neutral	Mulalila HP	Relevant
39	5	0	Mambolomoka HP	Not adopted	Motor cycle	Female	Primary level	Community health assistant (CHA)	Environmental health officer	Community health assistant (CHA)	Health Post	Shangombo	Nurse	Rarely available	Not knowledgeable	Yes	No	They do not overload my work because they are part of my responsibilities	Yes	Yes	Yes	No	No	No	No	No	Strongly agree	Strongly agree	Disagree	Mambolomoka HP	Not relevant
38	2	0	Mambolomoka HP	Not adopted	No available transport	Female	Secondary level	Member of neighborhood health committee (CHW)	Environmental health officer	Member of neighborhood health committee (CHW)	Health Post	Shangombo	Nurse	Not available	Not knowledgeable	No	No	They overload my work and affect my performance in other areas	No	No	No	No	No	No	Yes	No	Agree	Agree	Neutral	Mambolomoka HP	Not relevant
50	7	0	Mambolomoka HP	Adopted	No available transport	Male	Secondary level	Member of neighborhood health committee (CHW)	Clinician	Member of neighborhood health committee (CHW)	Health Post	Shangombo	Nurse	Rarely available	Knowledgeable	Yes	No	They do not overload my work because they are part of my responsibilities	Yes	No	No	Yes	No	Yes	Yes	Yes	Strongly agree	Strongly agree	Strongly disagree	Mambolomoka HP	Relevant
38	3	0	Mambolomoka HP	Adopted	No available transport	Male	Primary level	Member of neighborhood health committee (CHW)	Clinician	Member of neighborhood health committee (CHW)	Health Post	Shangombo	Nurse	Not available	Knowledgeable	No	No	They do not overload my work because they are part of my responsibilities	Yes	No	No	Yes	No	Yes	Yes	Yes	Strongly agree	Strongly agree	Strongly disagree	Mambolomoka HP	Relevant
36	10	0	Tapo RHC	Not adopted	Motor cycle	Male	Secondary level	Member of neighborhood health committee (CHW)	Environmental health officer	Member of neighborhood health committee (CHW)	Rural Health Centre	Kalabo	Nurse	Not available	Not knowledgeable	Yes	No	They do not overload my work because they are part of my responsibilities	Yes	No	No	No	No	No	No	No	Strongly agree	Agree	Strongly disagree	Tapo RHC	Not relevant
68	7	0	Tapo RHC	Not adopted	Motor cycle	Male	Secondary level	Member of neighborhood health committee (CHW)	Environmental health officer	Member of neighborhood health committee (CHW)	Rural Health Centre	Kalabo	Nurse	Not available	Not knowledgeable	Yes	No	They do not overload my work because they are part of my responsibilities	No	No	No	No	No	No	No	No	Strongly agree	Strongly agree	Disagree	Tapo RHC	Not relevant
61	9	0	Tapo RHC	Adopted	No available transport	Female	Secondary level	Member of neighborhood health committee (CHW)	Environmental health officer	Member of neighborhood health committee (CHW)	Rural Health Centre	Kalabo	Nurse	Not available	Knowledgeable	Yes	No	They overload my work and affect my performance in other areas	Yes	Yes	No	No	No	No	Yes	Yes	Strongly agree	Strongly agree	Strongly disagree	Tapo RHC	Relevant
36	6	0	Tapo RHC	Not adopted	Motor vehicle	Female	Secondary level	Community health assistant (CHA)	Other	Community health volunteer	Rural Health Centre	Kalabo	Nurse	Readily available	Not knowledgeable	No	Yes	They overload my work and affect my performance in other areas	No	Yes	No	No	No	No	No	No	Agree	Agree	Neutral	Tapo RHC	Not relevant
51	8	0	Mulalila HP	Adopted	No available transport	Female	Secondary level	Member of neighborhood health committee (CHW)	Environmental health officer	Member of neighborhood health committee (CHW)	Health Post	Kaoma	Nurse	Not available	Knowledgeable	No	No	They do not overload my work because they are part of my responsibilities	No	No	No	No	No	No	Yes	Yes	Strongly agree	Agree	Neutral	Mulalila HP	Relevant
41	9	0	Mulalila HP	Adopted	No available transport	Female	Secondary level	Member of neighborhood health committee (CHW)	Environmental health officer	Member of neighborhood health committee (CHW)	Health Post	Kaoma	Nurse	Not available	Knowledgeable	Yes	Yes	They do not overload my work because they are part of my responsibilities	No	Yes	No	No	No	Yes	Yes	Yes	Agree	Agree	Neutral	Mulalila HP	Relevant
52	10	0	Mulalila HP	Adopted	No available transport	Female	Secondary level	Member of neighborhood health committee (CHW)	Environmental health officer	Member of neighborhood health committee (CHW)	Health Post	Kaoma	Nurse	Not available	Knowledgeable	No	No	They do not overload my work because they are part of my responsibilities	Yes	Yes	No	No	No	No	Yes	Yes	Strongly disagree	Strongly agree	Strongly disagree	Mulalila HP	Relevant
42	12	8300	Mulalila HP	Adopted	Motor cycle	Male	Tertiary level	Environmental health technologist/ Officer	Environmental health officer	Environmental health technologist/ Officer	Health Post	Kaoma	Nurse	Readily available	Knowledgeable	Yes	No	They do not overload my work because they are part of my responsibilities	Yes	No	No	Yes	Yes	Yes	Yes	Yes	Strongly agree	Strongly agree	Strongly disagree	Mulalila HP	Relevant
43	5	0	Mulalila HP	Not adopted	No available transport	Female	Primary level	Community health assistant (CHA)	Other	Community health volunteer	Health Post	Kaoma	Nurse	Not available	Not knowledgeable	Yes	No	They do not overload my work because they are part of my responsibilities	Yes	Yes	Yes	Yes	No	No	Yes	No	Strongly agree	Strongly agree	Disagree	Mulalila HP	Not relevant
43	2	1000	Mulalila HP	Not adopted	No available transport	Female	Secondary level	Community health assistant (CHA)	Other	Community health volunteer	Health Post	Kaoma	Nurse	Not available	Knowledgeable	No	No	They do not overload my work because they are part of my responsibilities	No	No	Yes	No	No	No	Yes	No	Agree	Strongly agree	Strongly agree	Mulalila HP	Not relevant
42	20	0	Mulalila HP	Not adopted	No available transport	Male	Primary level	Member of neighborhood health committee (CHW)	Clinician	Member of neighborhood health committee (CHW)	Health Post	Kaoma	Nurse	Not available	Knowledgeable	Yes	No	They do not overload my work because they are part of my responsibilities	No	No	No	Yes	No	Yes	Yes	No	Strongly agree	Strongly agree	Agree	Mulalila HP	Not relevant
64	4	0	Tapo RHC	Not adopted	Motor cycle	Female	Secondary level	Community health volunteer	Clinician	Community health volunteer	Rural Health Centre	Kalabo	Nurse	Rarely available	Knowledgeable	No	Yes	They do not overload my work because they are part of my responsibilities	No	No	No	No	No	No	Yes	No	Strongly agree	Strongly agree	Strongly agree	Tapo RHC	Not relevant
41	6	0	Tapo RHC	Not adopted	Motor cycle	Male	Secondary level	Community health assistant (CHA)	Environmental health officer	Community health assistant (CHA)	Rural Health Centre	Kalabo	Nurse	Readily available	Knowledgeable	Yes	No	They do not overload my work because they are part of my responsibilities	Yes	No	No	Yes	No	No	Yes	No	Strongly agree	Strongly agree	Strongly disagree	Tapo RHC	Not relevant
54	6	0	Mambolomoka HP	Adopted	Motor cycle	Male	Secondary level	Member of neighborhood health committee (CHW)	Environmental health officer	Member of neighborhood health committee (CHW)	Health Post	Shangombo	Nurse	Readily available	Knowledgeable	Yes	No	They do not overload my work because they are part of my responsibilities	No	No	Yes	Yes	Yes	Yes	Yes	Yes	Strongly agree	Strongly agree	Strongly agree	Mambolomoka HP	Relevant
56	16	0	Mambolomoka HP	Not adopted	Motor cycle	Female	Secondary level	Member of neighborhood health committee (CHW)	Environmental health officer	Member of neighborhood health committee (CHW)	Health Post	Shangombo	Nurse	Not available	Knowledgeable	Yes	No	They do not overload my work because they are part of my responsibilities	Yes	Yes	No	No	No	No	No	No	Agree	Disagree	Disagree	Mambolomoka HP	Not relevant
40	1	0	Mambolomoka HP	Not adopted	No available transport	Female	Secondary level	Member of neighborhood health committee (CHW)	Environmental health officer	Member of neighborhood health committee (CHW)	Health Post	Shangombo	Nurse	Not available	Knowledgeable	Yes	No	They do not overload my work because they are part of my responsibilities	Yes	No	No	No	No	No	No	No	Agree	Strongly agree	Agree	Mambolomoka HP	Not relevant
58	22	0	Namatindi RHC	Not adopted	No available transport	Female	Primary level	Member of neighborhood health committee (CHW)	Environmental health officer	Member of neighborhood health committee (CHW)	Rural Health Centre	Kalabo	Clinical officer	Not available	Knowledgeable	Yes	No	They do not overload my work because they are part of my responsibilities	No	No	No	Yes	No	No	No	No	Strongly agree	Strongly agree	Strongly disagree	Namatindi RHC	Not relevant
40	7	0	Namatindi RHC	Adopted	Bicycle	Male	Secondary level	Member of neighborhood health committee (CHW)	Environmental health officer	Member of neighborhood health committee (CHW)	Rural Health Centre	Kalabo	Clinical officer	Not available	Knowledgeable	Yes	No	They do not overload my work because they are part of my responsibilities	Yes	No	No	Yes	No	No	Yes	Yes	Strongly agree	Strongly agree	Strongly disagree	Namatindi RHC	Relevant
41	7	0	Namatindi RHC	Adopted	Bicycle	Male	Secondary level	Member of neighborhood health committee (CHW)	Clinician	Member of neighborhood health committee (CHW)	Rural Health Centre	Kalabo	Clinical officer	Not available	Knowledgeable	Yes	No	They do not overload my work because they are part of my responsibilities	Yes	No	No	No	No	No	Yes	Yes	Strongly agree	Strongly agree	Neutral	Namatindi RHC	Relevant
25	5	0	Namatindi RHC	Adopted	No available transport	Female	Tertiary level	Community health volunteer	Clinician	Community health volunteer	Rural Health Centre	Kalabo	Clinical officer	Not available	Knowledgeable	No	No	They overload my work and affect my performance in other areas	Yes	No	No	Yes	Yes	Yes	Yes	No	Neutral	Neutral	Strongly agree	Namatindi RHC	Not relevant
33	5	0	Namatindi RHC	Not adopted	No available transport	Male	Primary level	Member of neighborhood health committee (CHW)	Clinician	Member of neighborhood health committee (CHW)	Rural Health Centre	Kalabo	Clinical officer	Not available	Knowledgeable	Yes	No	They overload my work and affect my performance in other areas	No	No	No	Yes	No	No	Yes	No	Agree	Agree	Strongly disagree	Namatindi RHC	Relevant
36	2	0	Namatindi RHC	Adopted	Motor vehicle	Male	Primary level	Member of neighborhood health committee (CHW)	Other	Member of neighborhood health committee (CHW)	Rural Health Centre	Kalabo	Clinical officer	Rarely available	Not knowledgeable	Yes	No	They do not overload my work because they are part of my responsibilities	Yes	Yes	No	No	No	Yes	Yes	Yes	Strongly agree	Strongly agree	Strongly disagree	Namatindi RHC	Not relevant
51	14	0	Namatindi RHC	Adopted	Motor vehicle	Male	Secondary level	Member of neighborhood health committee (CHW)	Clinician	Member of neighborhood health committee (CHW)	Rural Health Centre	Kalabo	Clinical officer	Rarely available	Knowledgeable	Yes	No	They do not overload my work because they are part of my responsibilities	Yes	No	No	Yes	No	Yes	Yes	Yes	Strongly agree	Strongly agree	Strongly disagree	Namatindi RHC	Not relevant
56	10	0	Namatindi RHC	Adopted	No available transport	Male	Secondary level	Member of neighborhood health committee (CHW)	Other	Member of neighborhood health committee (CHW)	Rural Health Centre	Kalabo	Clinical officer	Not available	Knowledgeable	Yes	No	They do not overload my work because they are part of my responsibilities	Yes	No	No	No	No	No	Yes	Yes	Strongly agree	Strongly agree	Strongly disagree	Namatindi RHC	Not relevant
42	8	0	Namatindi RHC	Not adopted	Motor cycle	Male	Secondary level	Member of neighborhood health committee (CHW)	Clinician	Member of neighborhood health committee (CHW)	Rural Health Centre	Kalabo	Clinical officer	Not available	Knowledgeable	Yes	No	They overload my work and affect my performance in other areas	Yes	No	No	No	No	No	Yes	No	Agree	Agree	Agree	Namatindi RHC	Not relevant
43	16	0	Namatindi RHC	Not adopted	No available transport	Female	Secondary level	Member of neighborhood health committee (CHW)	Clinician	Member of neighborhood health committee (CHW)	Rural Health Centre	Kalabo	Clinical officer	Not available	Not knowledgeable	No	No	They do not overload my work because they are part of my responsibilities	No	No	No	No	No	No	Yes	No	Strongly agree	Strongly agree	Agree	Namatindi RHC	Relevant
1988	7	3000	Katoya HP	Adopted	Motor vehicle	Female	Secondary level	Community health assistant (CHA)	Environmental health officer	Community health volunteer	Health Post	Kaoma	Nurse	Rarely available	Knowledgeable	Yes	No	They do not overload my work because they are part of my responsibilities	No	Yes	No	Yes	Yes	No	Yes	Yes	Strongly agree	Strongly agree	Neutral	Katoya HP	Relevant
40	4	3000	Katoya HP	Not adopted	Motor cycle	Male	Secondary level	Community health assistant (CHA)	Clinician	Community health volunteer	Health Post	Kaoma	Nurse	Not available	Not knowledgeable	Yes	No	They do not overload my work because they are part of my responsibilities	Yes	Yes	No	No	No	No	No	No	Strongly agree	Agree	Strongly disagree	Katoya HP	Not relevant
43	24	0	Katoya HP	Not adopted	No available transport	Female	Secondary level	Community health assistant (CHA)	Environmental health officer	Community health volunteer	Health Post	Kaoma	Nurse	Not available	Not knowledgeable	No	No	They do not overload my work because they are part of my responsibilities	Yes	No	No	No	No	Yes	Yes	No	Strongly agree	Strongly disagree	Strongly disagree	Katoya HP	Relevant
40	5	0	Katoya HP	Not adopted	No available transport	Female	Primary level	Community health assistant (CHA)	Clinician	Community health volunteer	Health Post	Kaoma	Nurse	Not available	Not knowledgeable	No	No	They do not overload my work because they are part of my responsibilities	No	No	No	No	No	No	No	No	Agree	Strongly agree	Agree	Katoya HP	Not relevant
52	5	0	Katoya HP	Not adopted	No available transport	Female	Secondary level	Community health assistant (CHA)	Other	Community health volunteer	Health Post	Kaoma	Nurse	Not available	Not knowledgeable	No	No	They overload my work and affect my performance in other areas	No	No	Yes	No	No	No	Yes	No	Agree	Agree	Neutral	Katoya HP	Relevant
44	7	0	Katoya HP	Not adopted	No available transport	Female	Primary level	Member of neighborhood health committee (CHW)	Other	Member of neighborhood health committee (CHW)	Health Post	Kaoma	Nurse	Not available	Not knowledgeable	No	No	They do not overload my work because they are part of my responsibilities	Yes	Yes	No	No	No	No	No	No	Disagree	Agree	Neutral	Katoya HP	Not relevant
40	7	0	Mangango RHC	Not adopted	No available transport	Female	Primary level	Member of neighborhood health committee (CHW)	Clinician	Member of neighborhood health committee (CHW)	Rural Health Centre	Kaoma	Clinical officer	Not available	Knowledgeable	No	No	They overload my work and affect my performance in other areas	No	No	No	No	No	No	No	No	Agree	Strongly agree	Disagree	Mangango RHC	Relevant
28	6	0	Mangango RHC	Adopted	Bicycle	Male	Secondary level	Member of neighborhood health committee (CHW)	Environmental health officer	Member of neighborhood health committee (CHW)	Rural Health Centre	Kaoma	Clinical officer	Rarely available	Knowledgeable	Yes	No	They do not overload my work because they are part of my responsibilities	Yes	No	No	Yes	Yes	Yes	Yes	Yes	Agree	Agree	Agree	Mangango RHC	Not relevant
34	6	0	Mangango RHC	Adopted	No available transport	Male	Secondary level	Member of neighborhood health committee (CHW)	Environmental health officer	Member of neighborhood health committee (CHW)	Rural Health Centre	Kaoma	Clinical officer	Not available	Knowledgeable	Yes	No	They do not overload my work because they are part of my responsibilities	Yes	Yes	Yes	No	No	No	Yes	Yes	Strongly agree	Strongly agree	Strongly disagree	Mangango RHC	Relevant
37	6	8000	Liyoyela RHC	Adopted	Bicycle	Male	Tertiary level	Environmental health technologist/ Officer	Environmental health officer	Environmental health technologist/ Officer	Rural Health Centre	Kalabo	Clinical officer	Readily available	Knowledgeable	Yes	No	They do not overload my work because they are part of my responsibilities	Yes	Yes	Yes	No	No	No	Yes	Yes	Strongly agree	Strongly agree	Strongly disagree	Liyoyela RHC	Not relevant
51	14	0	Liyoyela RHC	Adopted	Bicycle	Female	Secondary level	Member of neighborhood health committee (CHW)	Other	Member of neighborhood health committee (CHW)	Rural Health Centre	Kalabo	Clinical officer	Not available	Knowledgeable	No	Yes	They do not overload my work because they are part of my responsibilities	Yes	No	No	Yes	Yes	No	Yes	Yes	Strongly agree	Agree	Strongly agree	Liyoyela RHC	Relevant
31	1	0	Mangango RHC	Adopted	No available transport	Female	Secondary level	Community health volunteer	Other	Community health volunteer	Rural Health Centre	Kaoma	Clinical officer	Not available	Knowledgeable	No	No	They do not overload my work because they are part of my responsibilities	Yes	No	Yes	No	No	No	Yes	Yes	Strongly agree	Strongly agree	Disagree	Mangango RHC	Relevant
45	1	1200	Mangango RHC	Not adopted	Bicycle	Female	Tertiary level	Community health volunteer	Other	Community health volunteer	Rural Health Centre	Kaoma	Clinical officer	Rarely available	Knowledgeable	Yes	No	They do not overload my work because they are part of my responsibilities	No	No	No	No	No	No	No	No	Strongly agree	Strongly agree	Agree	Mangango RHC	Not relevant
50	7	0	Mangango RHC	Adopted	Motor cycle	Female	Secondary level	Community health assistant (CHA)	Other	Community health volunteer	Rural Health Centre	Kaoma	Clinical officer	Not available	Knowledgeable	Yes	No	They do not overload my work because they are part of my responsibilities	Yes	No	No	No	No	No	Yes	Yes	Agree	Agree	Strongly agree	Mangango RHC	Relevant
40	20	0	Mangango RHC	Adopted	No available transport	Male	Secondary level	Member of neighborhood health committee (CHW)	Environmental health officer	Member of neighborhood health committee (CHW)	Rural Health Centre	Kaoma	Clinical officer	Not available	Knowledgeable	Yes	No	They do not overload my work because they are part of my responsibilities	No	No	No	Yes	Yes	Yes	Yes	No	Strongly agree	Strongly agree	Disagree	Mangango RHC	Relevant
30	3	0	Mangango RHC	Not adopted	Motor cycle	Female	Tertiary level	Community health volunteer	Clinician	Community health volunteer	Rural Health Centre	Kaoma	Clinical officer	Rarely available	Knowledgeable	No	No	They overload my work and affect my performance in other areas	No	Yes	No	No	No	No	No	No	Strongly agree	Neutral	Agree	Mangango RHC	Not relevant
37	11	7343	Mapungu RHC	Adopted	Bicycle	Male	Tertiary level	Environmental health technologist/ Officer	Other	Environmental health technologist/ Officer	Rural Health Centre	Kalabo	Clinical officer	Not available	Knowledgeable	Yes	No	They overload my work and affect my performance in other areas	Yes	No	No	No	Yes	No	Yes	Yes	Strongly agree	Strongly agree	Strongly disagree	Mapungu RHC	Relevant
40	1	0	Mapungu RHC	Adopted	No available transport	Female	Tertiary level	Member of neighborhood health committee (CHW)	Other	Member of neighborhood health committee (CHW)	Rural Health Centre	Kalabo	Clinical officer	Not available	Not knowledgeable	Yes	Yes	They overload my work and affect my performance in other areas	Yes	No	No	No	No	Yes	Yes	Yes	Neutral	Neutral	Neutral	Mapungu RHC	Relevant
39	3	0	Mapungu RHC	Adopted	Bicycle	Female	No education	Member of neighborhood health committee (CHW)	Environmental health officer	Member of neighborhood health committee (CHW)	Rural Health Centre	Kalabo	Clinical officer	Not available	Not knowledgeable	No	Yes	They overload my work and affect my performance in other areas	No	Yes	Yes	No	No	No	No	Yes	Strongly agree	Strongly agree	Neutral	Mapungu RHC	Relevant
40	4	0	Mangango RHC	Adopted	Bicycle	Male	Secondary level	Member of neighborhood health committee (CHW)	Other	Member of neighborhood health committee (CHW)	Rural Health Centre	Kaoma	Clinical officer	Readily available	Not knowledgeable	No	No	They overload my work and affect my performance in other areas	Yes	No	No	Yes	No	No	Yes	Yes	Strongly agree	Strongly agree	Strongly disagree	Mangango RHC	Relevant
52	3	0	Mangango RHC	Not adopted	Bicycle	Female	Secondary level	Member of neighborhood health committee (CHW)	Other	Member of neighborhood health committee (CHW)	Rural Health Centre	Kaoma	Clinical officer	Not available	Knowledgeable	Yes	No	They overload my work and affect my performance in other areas	No	No	No	No	No	No	Yes	No	Strongly agree	Strongly agree	Agree	Mangango RHC	Not relevant
33	8	0	Mangango RHC	Not adopted	No available transport	Male	Secondary level	Member of neighborhood health committee (CHW)	Clinician	Member of neighborhood health committee (CHW)	Rural Health Centre	Kaoma	Clinical officer	Not available	Knowledgeable	No	No	They do not overload my work because they are part of my responsibilities	No	Yes	Yes	Yes	No	Yes	Yes	No	Strongly agree	Strongly agree	Strongly agree	Mangango RHC	Not relevant
38	5	0	Mulamba UHC	Not adopted	No available transport	Male	Secondary level	Member of neighborhood health committee (CHW)	Clinician	Member of neighborhood health committee (CHW)	Urban Health Centre	Kaoma	Clinical officer	Not available	Not knowledgeable	No	No	They overload my work and affect my performance in other areas	Yes	Yes	Yes	No	No	No	No	No	Strongly agree	Strongly agree	Strongly agree	Mulamba UHC	Not relevant
27	6	8000	Mulamba UHC	Adopted	Bicycle	Male	Tertiary level	Environmental health technologist/ Officer	Environmental health officer	Environmental health technologist/ Officer	Urban Health Centre	Kaoma	Clinical officer	Rarely available	Knowledgeable	Yes	No	They do not overload my work because they are part of my responsibilities	Yes	No	Yes	Yes	Yes	No	No	Yes	Strongly agree	Strongly agree	Disagree	Mulamba UHC	Relevant
28	3	0	Mulamba UHC	Not adopted	Bicycle	Male	Secondary level	Community health volunteer	Environmental health officer	Community health volunteer	Urban Health Centre	Kaoma	Clinical officer	Readily available	Knowledgeable	Yes	No	They overload my work and affect my performance in other areas	No	No	No	Yes	No	No	Yes	No	Agree	Agree	Agree	Mulamba UHC	Not relevant
38	5	0	Mulamba UHC	Not adopted	No available transport	Female	Secondary level	Member of neighborhood health committee (CHW)	Environmental health officer	Member of neighborhood health committee (CHW)	Urban Health Centre	Kaoma	Clinical officer	Readily available	Knowledgeable	No	No	They overload my work and affect my performance in other areas	No	No	Yes	Yes	No	No	Yes	No	Agree	Neutral	Neutral	Mulamba UHC	Not relevant
27	3	3000	Kazabami HC	Not adopted	No available transport	Male	Secondary level	Community health assistant (CHA)	Clinician	Community health volunteer	Urban Health Centre	Kaoma	Clinical officer	Not available	Knowledgeable	Yes	No	They overload my work and affect my performance in other areas	No	No	Yes	Yes	No	No	Yes	No	Agree	Agree	Agree	Kazabami HC	Not relevant
26	3	0	Kazabami HC	Not adopted	Bicycle	Female	Secondary level	Member of neighborhood health committee (CHW)	Environmental health officer	Member of neighborhood health committee (CHW)	Urban Health Centre	Kaoma	Clinical officer	Readily available	Knowledgeable	Yes	Yes	They do not overload my work because they are part of my responsibilities	Yes	Yes	No	No	No	No	Yes	No	Agree	Strongly agree	Agree	Kazabami HC	Not relevant
46	8	900	Mulamba UHC	Adopted	Bicycle	Male	Secondary level	Community health volunteer	Clinician	Community health volunteer	Urban Health Centre	Kaoma	Clinical officer	Readily available	Knowledgeable	Yes	No	They do not overload my work because they are part of my responsibilities	No	Yes	Yes	Yes	Yes	Yes	Yes	Yes	Strongly agree	Strongly agree	Strongly agree	Mulamba UHC	Relevant
39	5	0	Mulamba UHC	Adopted	Bicycle	Female	Secondary level	Member of neighborhood health committee (CHW)	Environmental health officer	Member of neighborhood health committee (CHW)	Urban Health Centre	Kaoma	Clinical officer	Readily available	Knowledgeable	Yes	No	They do not overload my work because they are part of my responsibilities	No	No	Yes	Yes	Yes	No	Yes	Yes	Strongly agree	Strongly agree	Strongly disagree	Mulamba UHC	Relevant
60	22	0	Mulonga RHC	Adopted	No available transport	Male	Secondary level	Member of neighborhood health committee (CHW)	Environmental health officer	Member of neighborhood health committee (CHW)	Rural Health Centre	Shangombo	Clinical officer	Not available	Knowledgeable	Yes	No	They do not overload my work because they are part of my responsibilities	Yes	Yes	Yes	Yes	Yes	Yes	Yes	Yes	Strongly agree	Strongly agree	Strongly disagree	Mulonga RHC	Relevant
30	3	0	Mulonga RHC	Adopted	No available transport	Male	Secondary level	Community health volunteer	Clinician	Community health volunteer	Rural Health Centre	Shangombo	Clinical officer	Not available	Not knowledgeable	Yes	No	They do not overload my work because they are part of my responsibilities	No	No	Yes	No	Yes	No	Yes	No	Strongly agree	Agree	Disagree	Mulonga RHC	Relevant
28	5	0	Mulonga RHC	Not adopted	No available transport	Male	Secondary level	Member of neighborhood health committee (CHW)	Environmental health officer	Member of neighborhood health committee (CHW)	Rural Health Centre	Shangombo	Clinical officer	Not available	Not knowledgeable	Yes	No	They do not overload my work because they are part of my responsibilities	No	Yes	Yes	Yes	No	Yes	Yes	No	Strongly agree	Strongly agree	Strongly disagree	Mulonga RHC	Not relevant
39	1	0	Mulonga RHC	Not adopted	No available transport	Male	Primary level	Member of neighborhood health committee (CHW)	Clinician	Member of neighborhood health committee (CHW)	Rural Health Centre	Shangombo	Clinical officer	Not available	Not knowledgeable	Yes	Yes	They do not overload my work because they are part of my responsibilities	Yes	No	Yes	Yes	No	Yes	Yes	No	Strongly agree	Strongly agree	Strongly disagree	Mulonga RHC	Not relevant
42	1	0	Mulonga RHC	Not adopted	No available transport	Male	No education	Member of neighborhood health committee (CHW)	Environmental health officer	Member of neighborhood health committee (CHW)	Rural Health Centre	Shangombo	Clinical officer	Not available	Not knowledgeable	Yes	No	They do not overload my work because they are part of my responsibilities	No	Yes	Yes	Yes	No	Yes	Yes	No	Strongly agree	Strongly agree	Strongly disagree	Mulonga RHC	Not relevant
48	1	0	Mulonga RHC	Not adopted	No available transport	Male	Primary level	Member of neighborhood health committee (CHW)	Environmental health officer	Member of neighborhood health committee (CHW)	Rural Health Centre	Shangombo	Clinical officer	Not available	Not knowledgeable	Yes	No	They do not overload my work because they are part of my responsibilities	No	No	Yes	Yes	No	Yes	No	No	Strongly agree	Strongly agree	Neutral	Mulonga RHC	Not relevant
22	1	0	Mulonga RHC	Adopted	Bicycle	Male	Primary level	Environmental health technologist/ Officer	Environmental health officer	Environmental health technologist/ Officer	Rural Health Centre	Shangombo	Clinical officer	Not available	Not knowledgeable	No	No	They do not overload my work because they are part of my responsibilities	No	No	No	Yes	No	Yes	No	Yes	Agree	Agree	Agree	Mulonga RHC	Relevant
40	13	0	Mulonga RHC	Adopted	Bicycle	Female	Secondary level	Member of neighborhood health committee (CHW)	Environmental health officer	Member of neighborhood health committee (CHW)	Rural Health Centre	Shangombo	Clinical officer	Not available	Not knowledgeable	Yes	No	They do not overload my work because they are part of my responsibilities	No	No	No	No	No	No	Yes	Yes	Neutral	Neutral	Neutral	Mulonga RHC	Relevant
52	19	0	Mulalila HP	Adopted	No available transport	Female	Primary level	Member of neighborhood health committee (CHW)	Environmental health officer	Member of neighborhood health committee (CHW)	Health Post	Kaoma	Nurse	Not available	Knowledgeable	Yes	No	They do not overload my work because they are part of my responsibilities	Yes	No	No	Yes	No	No	Yes	No	Strongly agree	Strongly agree	Strongly disagree	Mulalila HP	Relevant
37	6	0	Mulonga RHC	Not adopted	No available transport	Male	Secondary level	Member of neighborhood health committee (CHW)	Environmental health officer	Member of neighborhood health committee (CHW)	Rural Health Centre	Shangombo	Nurse	Not available	Knowledgeable	No	No	They do not overload my work because they are part of my responsibilities	Yes	No	No	No	No	No	Yes	No	Agree	Agree	Disagree	Mulonga RHC	Not relevant
23	1	0	Longe HP	Not adopted	No available transport	Male	Primary level	Member of neighborhood health committee (CHW)	Environmental health officer	Member of neighborhood health committee (CHW)	Health Post	Kaoma	Nurse	Not available	Knowledgeable	Yes	No	They do not overload my work because they are part of my responsibilities	Yes	No	No	No	No	No	No	No	Agree	Agree	Disagree	Longe HP	Not relevant
30	3	0	Longe HP	Not adopted	No available transport	Male	Primary level	Member of neighborhood health committee (CHW)	Clinician	Member of neighborhood health committee (CHW)	Health Post	Kaoma	Nurse	Not available	Knowledgeable	Yes	No	They overload my work and affect my performance in other areas	Yes	No	No	Yes	No	No	Yes	No	Agree	Agree	Strongly disagree	Longe HP	Not relevant
50	14	0	Longe HP	Not adopted	No available transport	Female	Secondary level	Member of neighborhood health committee (CHW)	Clinician	Member of neighborhood health committee (CHW)	Health Post	Kaoma	Nurse	Not available	Knowledgeable	No	No	They do not overload my work because they are part of my responsibilities	Yes	No	No	No	No	No	Yes	No	Strongly agree	Strongly agree	Disagree	Longe HP	Not relevant
49	18	0	Mapungu RHC	Adopted	No available transport	Male	Primary level	Member of neighborhood health committee (CHW)	Clinician	Member of neighborhood health committee (CHW)	Rural Health Centre	Kalabo	Clinical officer	Not available	Not knowledgeable	No	No	They overload my work and affect my performance in other areas	No	No	No	Yes	No	Yes	Yes	Yes	Neutral	Neutral	Neutral	Mapungu RHC	Not relevant
59	26	0	Yuka HP	Not adopted	Bicycle	Female	No education	Community health assistant (CHA)	Clinician	Community health assistant (CHA)	Health Post	Kalabo	Nurse	Readily available	Knowledgeable	Yes	No	They do not overload my work because they are part of my responsibilities	Yes	No	No	Yes	No	Yes	Yes	No	Strongly agree	Strongly agree	Disagree	Yuka HP	Relevant
40	12	0	Yuka HP	Not adopted	No available transport	Male	Secondary level	Member of neighborhood health committee (CHW)	Clinician	Member of neighborhood health committee (CHW)	Health Post	Kalabo	Nurse	Not available	Knowledgeable	Yes	No	They do not overload my work because they are part of my responsibilities	Yes	No	No	No	No	Yes	Yes	No	Strongly agree	Strongly agree	Strongly disagree	Yuka HP	Not relevant
49	15	0	Yuka HP	Not adopted	No available transport	Male	Primary level	Member of neighborhood health committee (CHW)	Clinician	Member of neighborhood health committee (CHW)	Health Post	Kalabo	Nurse	Not available	Knowledgeable	Yes	No	They do not overload my work because they are part of my responsibilities	Yes	No	No	Yes	No	No	No	No	Strongly agree	Strongly agree	Strongly disagree	Ndoka HP	Relevant
27	6	0	Yuka HP	Adopted	Bicycle	Male	Secondary level	Member of neighborhood health committee (CHW)	Clinician	Member of neighborhood health committee (CHW)	Health Post	Kalabo	Nurse	Readily available	Knowledgeable	Yes	No	They overload my work and affect my performance in other areas	Yes	No	Yes	Yes	Yes	Yes	Yes	Yes	Strongly agree	Strongly agree	Strongly agree	Ndoka HP	Not relevant
59	24	0	Yuka HP	Adopted	No available transport	Male	Secondary level	Member of neighborhood health committee (CHW)	Clinician	Member of neighborhood health committee (CHW)	Health Post	Kalabo	Nurse	Not available	Knowledgeable	Yes	No	They do not overload my work because they are part of my responsibilities	Yes	No	No	Yes	Yes	No	Yes	No	Strongly agree	Strongly agree	Strongly disagree	Ndoka HP	Relevant
35	5	0	Yuka HP	Not adopted	No available transport	Male	Secondary level	Member of neighborhood health committee (CHW)	Other	Member of neighborhood health committee (CHW)	Health Post	Kalabo	Nurse	Not available	Not knowledgeable	Yes	No	They overload my work and affect my performance in other areas	No	No	No	No	No	No	No	No	Neutral	Neutral	Agree	Ndoka HP	Relevant
36	6	0	Ndoka HP	Not adopted	No available transport	Male	Secondary level	Member of neighborhood health committee (CHW)	Other	Member of neighborhood health committee (CHW)	Health Post	Kalabo	Nurse	Not available	Not knowledgeable	No	No	They do not overload my work because they are part of my responsibilities	No	No	No	No	No	No	No	No	Strongly agree	Strongly agree	Strongly disagree	Ndoka HP	Not relevant
56	15	0	Ndoka HP	Not adopted	No available transport	Male	Secondary level	Member of neighborhood health committee (CHW)	Other	Member of neighborhood health committee (CHW)	Health Post	Kalabo	Nurse	Not available	Not knowledgeable	Yes	No	They do not overload my work because they are part of my responsibilities	No	No	No	No	No	No	No	No	Strongly agree	Strongly agree	Strongly disagree	Ndoka HP	Relevant
48	3	0	Ndoka HP	Not adopted	No available transport	Female	Secondary level	Member of neighborhood health committee (CHW)	Clinician	Member of neighborhood health committee (CHW)	Health Post	Kalabo	Nurse	Not available	Not knowledgeable	No	No	They do not overload my work because they are part of my responsibilities	No	No	No	No	No	No	No	No	Neutral	Neutral	Neutral	Ndoka HP	Relevant
50	3	0	Yuka HP	Not adopted	No available transport	Female	Primary level	Member of neighborhood health committee (CHW)	Clinician	Member of neighborhood health committee (CHW)	Health Post	Kalabo	Nurse	Not available	Not knowledgeable	No	No	They do not overload my work because they are part of my responsibilities	No	No	No	No	No	No	No	No	Neutral	Neutral	Agree	Yuka HP	Not relevant
50	10	0	Yuka HP	Not adopted	No available transport	Female	Secondary level	Community health assistant (CHA)	Clinician	Community health assistant (CHA)	Health Post	Kalabo	Nurse	Not available	Knowledgeable	Yes	No	They do not overload my work because they are part of my responsibilities	Yes	No	No	No	No	No	Yes	No	Strongly agree	Strongly agree	Strongly agree	Yuka HP	Not relevant
40	21	0	Yuka HP	Adopted	Motor cycle	Male	Secondary level	Member of neighborhood health committee (CHW)	Environmental health officer	Member of neighborhood health committee (CHW)	Health Post	Kalabo	Nurse	Readily available	Knowledgeable	No	No	They do not overload my work because they are part of my responsibilities	Yes	No	Yes	Yes	Yes	Yes	Yes	Yes	Strongly agree	Strongly agree	Strongly disagree	Yuka HP	Not relevant
34	6	0	Kaoma UHC	Not adopted	No available transport	Female	Secondary level	Member of neighborhood health committee (CHW)	Clinician	Member of neighborhood health committee (CHW)	Urban Health Centre	Kaoma	Clinical officer	Not available	Knowledgeable	No	No	They overload my work and affect my performance in other areas	Yes	No	No	No	No	No	No	No	Strongly agree	Strongly agree	Strongly disagree	Kaoma UHC	Relevant
1	4	0	Kaoma UHC	Not adopted	No available transport	Male	Secondary level	Member of neighborhood health committee (CHW)	Other	Member of neighborhood health committee (CHW)	Urban Health Centre	Kaoma	Clinical officer	Not available	Not knowledgeable	Yes	No	They do not overload my work because they are part of my responsibilities	No	Yes	No	No	No	No	No	No	Strongly agree	Strongly agree	Strongly disagree	Kaoma UHC	Relevant
50	10	0	Mutondo RHC	Adopted	No available transport	Male	Tertiary level	Member of neighborhood health committee (CHW)	Environmental health officer	Member of neighborhood health committee (CHW)	Rural Health Centre	Kaoma	Clinical officer	Not available	Not knowledgeable	Yes	No	They do not overload my work because they are part of my responsibilities	Yes	No	No	No	No	No	Yes	Yes	Strongly agree	Agree	Agree	Mutondo RHC	Not relevant
22	3	0	Yuka HP	Adopted	Bicycle	Female	Secondary level	Community health volunteer	Other	Community health volunteer	Health Post	Kalabo	Nurse	Readily available	Knowledgeable	Yes	No	They do not overload my work because they are part of my responsibilities	Yes	No	Yes	Yes	Yes	No	Yes	Yes	Strongly agree	Agree	Strongly disagree	Yuka HP	Relevant
46	20	0	Wenela RHC	Not adopted	Bicycle	Female	Secondary level	Member of neighborhood health committee (CHW)	Clinician	Member of neighborhood health committee (CHW)	Rural Health Centre	Kalabo	Nurse	Not available	Not knowledgeable	Yes	No	They overload my work and affect my performance in other areas	No	No	No	No	No	No	No	No	Strongly agree	Agree	Disagree	Wenela RHC	Not relevant
30	1	0	Wenela RHC	Adopted	Bicycle	Female	Secondary level	Community health volunteer	Other	Community health volunteer	Rural Health Centre	Kalabo	Nurse	Rarely available	Not knowledgeable	No	No	They overload my work and affect my performance in other areas	No	No	Yes	No	No	No	Yes	Yes	Neutral	Neutral	Neutral	Wenela RHC	Relevant
42	4	0	Wenela RHC	Adopted	No available transport	Female	Secondary level	Member of neighborhood health committee (CHW)	Other	Member of neighborhood health committee (CHW)	Rural Health Centre	Kalabo	Nurse	Not available	Not knowledgeable	Yes	Yes	They do not overload my work because they are part of my responsibilities	Yes	Yes	No	No	No	No	No	Yes	Strongly disagree	Strongly disagree	Strongly disagree	Wenela RHC	Relevant
51	3	0	Wenela RHC	Not adopted	No available transport	Female	Secondary level	Member of neighborhood health committee (CHW)	Clinician	Member of neighborhood health committee (CHW)	Rural Health Centre	Kalabo	Nurse	Not available	Knowledgeable	Yes	No	They do not overload my work because they are part of my responsibilities	No	Yes	No	No	No	No	No	No	Agree	Agree	Disagree	Wenela RHC	Relevant
52	23	0	Wenela RHC	Adopted	No available transport	Female	Secondary level	Member of neighborhood health committee (CHW)	Clinician	Member of neighborhood health committee (CHW)	Rural Health Centre	Kalabo	Nurse	Not available	Not knowledgeable	Yes	No	They do not overload my work because they are part of my responsibilities	Yes	Yes	No	No	Yes	No	Yes	Yes	Agree	Agree	Strongly disagree	Wenela RHC	Relevant
35	7	0	Liyoyela RHC	Adopted	No available transport	Female	Primary level	Member of neighborhood health committee (CHW)	Clinician	Member of neighborhood health committee (CHW)	Rural Health Centre	Kalabo	Nurse	Not available	Knowledgeable	Yes	No	They do not overload my work because they are part of my responsibilities	No	No	No	No	No	No	Yes	Yes	Strongly agree	Strongly agree	Strongly disagree	Liyoyela RHC	Not relevant
42	14	0	Liyoyela RHC	Adopted	Motor cycle	Male	Secondary level	Member of neighborhood health committee (CHW)	Environmental health officer	Member of neighborhood health committee (CHW)	Rural Health Centre	Kalabo	Nurse	Rarely available	Knowledgeable	Yes	No	They do not overload my work because they are part of my responsibilities	Yes	Yes	No	Yes	Yes	Yes	Yes	Yes	Strongly agree	Strongly agree	Strongly disagree	Liyoyela RHC	Not relevant
40	7	0	Liyoyela RHC	Adopted	No available transport	Male	Secondary level	Member of neighborhood health committee (CHW)	Clinician	Member of neighborhood health committee (CHW)	Rural Health Centre	Kalabo	Nurse	Not available	Not knowledgeable	Yes	No	They overload my work and affect my performance in other areas	Yes	Yes	Yes	Yes	Yes	No	Yes	No	Strongly agree	Strongly agree	Strongly agree	Liyoyela RHC	Not relevant
34	11	0	Liyoyela RHC	Adopted	No available transport	Male	Secondary level	Community health volunteer	Environmental health officer	Community health volunteer	Rural Health Centre	Kalabo	Nurse	Not available	Not knowledgeable	Yes	No	They do not overload my work because they are part of my responsibilities	Yes	Yes	Yes	Yes	Yes	Yes	Yes	Yes	Agree	Agree	Strongly agree	Liyoyela RHC	Not relevant
33	4	0	Liyoyela RHC	Not adopted	Bicycle	Male	Primary level	Member of neighborhood health committee (CHW)	Environmental health officer	Member of neighborhood health committee (CHW)	Rural Health Centre	Kalabo	Nurse	Readily available	Not knowledgeable	No	No	They overload my work and affect my performance in other areas	No	Yes	Yes	No	No	No	No	No	Agree	Strongly agree	Agree	Liyoyela RHC	Not relevant
59	23	0	Liyoyela RHC	Adopted	No available transport	Female	Primary level	Member of neighborhood health committee (CHW)	Environmental health officer	Member of neighborhood health committee (CHW)	Rural Health Centre	Kalabo	Nurse	Not available	Not knowledgeable	Yes	Yes	They overload my work and affect my performance in other areas	No	No	No	No	Yes	Yes	No	No	Neutral	Neutral	Neutral	Liyoyela RHC	Relevant
31	5	0	Liyoyela RHC	Adopted	Bicycle	Female	Secondary level	Member of neighborhood health committee (CHW)	Environmental health officer	Member of neighborhood health committee (CHW)	Urban Health Centre	Kalabo	Nurse	Readily available	Knowledgeable	Yes	No	They do not overload my work because they are part of my responsibilities	No	No	Yes	Yes	Yes	No	Yes	Yes	Agree	Agree	Disagree	Liyoyela RHC	Relevant
28	7	0	Liyoyela RHC	Not adopted	Bicycle	Male	Secondary level	Member of neighborhood health committee (CHW)	Other	Member of neighborhood health committee (CHW)	Rural Health Centre	Kalabo	Nurse	Not available	Not knowledgeable	No	No	They do not overload my work because they are part of my responsibilities	No	Yes	Yes	No	No	No	Yes	No	Strongly agree	Strongly agree	Strongly disagree	Liyoyela RHC	Not relevant
30	3	0	Liyoyela RHC	Not adopted	No available transport	Male	Primary level	Environmental health technologist/ Officer	Other	Environmental health technologist/ Officer	Rural Health Centre	Kalabo	Nurse	Not available	Not knowledgeable	No	No	They overload my work and affect my performance in other areas	No	No	No	No	No	No	No	No	Strongly agree	Strongly agree	Strongly agree	Liyoyela RHC	Relevant
50	6	0	Liyoyela RHC	Not adopted	No available transport	Female	Secondary level	Member of neighborhood health committee (CHW)	Other	Member of neighborhood health committee (CHW)	Rural Health Centre	Kalabo	Nurse	Not available	Knowledgeable	No	No	They overload my work and affect my performance in other areas	No	No	No	No	No	No	Yes	No	Agree	Agree	Disagree	Liyoyela RHC	Not relevant
40	1	0	Liyoyela RHC	Adopted	No available transport	Female	Primary level	Member of neighborhood health committee (CHW)	Environmental health officer	Member of neighborhood health committee (CHW)	Rural Health Centre	Kalabo	Nurse	Not available	Not knowledgeable	No	Yes	They overload my work and affect my performance in other areas	No	Yes	Yes	No	No	Yes	No	Yes	Agree	Strongly disagree	Neutral	Liyoyela RHC	Relevant
48	9	0	Liyoyela RHC	Not adopted	No available transport	Female	Primary level	Community health volunteer	Environmental health officer	Community health volunteer	Rural Health Centre	Kalabo	Nurse	Not available	Not knowledgeable	No	No	They do not overload my work because they are part of my responsibilities	Yes	Yes	No	No	No	No	No	No	Neutral	Strongly disagree	Neutral	Liyoyela RHC	Not relevant
52	9	0	Liyoyela RHC	Adopted	No available transport	Female	Primary level	Member of neighborhood health committee (CHW)	Environmental health officer	Member of neighborhood health committee (CHW)	Rural Health Centre	Kalabo	Nurse	Not available	Not knowledgeable	Yes	No	They do not overload my work because they are part of my responsibilities	No	No	Yes	No	Yes	No	No	Yes	Strongly agree	Strongly agree	Strongly disagree	Liyoyela RHC	Relevant
40	14	0	Liyoyela RHC	Adopted	No available transport	Male	Secondary level	Member of neighborhood health committee (CHW)	Environmental health officer	Member of neighborhood health committee (CHW)	Rural Health Centre	Kalabo	Nurse	Readily available	Knowledgeable	Yes	No	They do not overload my work because they are part of my responsibilities	No	Yes	No	No	Yes	No	Yes	Yes	Agree	Agree	Strongly disagree	Liyoyela RHC	Relevant
37	6	300	Liyoyela RHC	Adopted	Bicycle	Female	Primary level	Member of neighborhood health committee (CHW)	Environmental health officer	Member of neighborhood health committee (CHW)	Rural Health Centre	Kalabo	Nurse	Readily available	Knowledgeable	Yes	No	They do not overload my work because they are part of my responsibilities	No	Yes	No	Yes	Yes	Yes	Yes	Yes	Agree	Agree	Neutral	Liyoyela RHC	Not relevant
45	3	0	Namatindi RHC	Adopted	Motor cycle	Female	Primary level	Member of neighborhood health committee (CHW)	Environmental health officer	Member of neighborhood health committee (CHW)	Rural Health Centre	Kaoma	Nurse	Rarely available	Not knowledgeable	Yes	No	They do not overload my work because they are part of my responsibilities	No	Yes	No	Yes	No	Yes	Yes	Yes	Neutral	Strongly agree	Strongly agree	Namatindi RHC	Relevant
40	12	0	Namatindi RHC	Adopted	No available transport	Female	Primary level	Member of neighborhood health committee (CHW)	Clinician	Member of neighborhood health committee (CHW)	Rural Health Centre	Kalabo	Nurse	Not available	Not knowledgeable	Yes	No	They do not overload my work because they are part of my responsibilities	No	No	Yes	No	No	No	Yes	Yes	Neutral	Agree	Agree	Namatindi RHC	Not relevant
62	23	0	Namatindi RHC	Adopted	No available transport	Male	Secondary level	Member of neighborhood health committee (CHW)	Environmental health officer	Member of neighborhood health committee (CHW)	Rural Health Centre	Kalabo	Nurse	Not available	Not knowledgeable	Yes	No	They do not overload my work because they are part of my responsibilities	No	No	Yes	No	No	No	Yes	Yes	Strongly agree	Agree	Disagree	Namatindi RHC	Not relevant
70	15	0	Namatindi RHC	Not adopted	No available transport	Male	Secondary level	Member of neighborhood health committee (CHW)	Clinician	Member of neighborhood health committee (CHW)	Rural Health Centre	Kalabo	Nurse	Not available	Knowledgeable	Yes	No	They do not overload my work because they are part of my responsibilities	No	No	No	No	No	No	No	No	Strongly agree	Strongly agree	Strongly disagree	Namatindi RHC	Relevant
46	4	1000	Namatindi RHC	Adopted	Bicycle	Female	Secondary level	Member of neighborhood health committee (CHW)	Environmental health officer	Member of neighborhood health committee (CHW)	Rural Health Centre	Kalabo	Nurse	Readily available	Knowledgeable	No	No	They overload my work and affect my performance in other areas	No	No	No	Yes	No	No	No	Yes	Neutral	Neutral	Neutral	Namatindi RHC	Not relevant
49	7	0	Namatindi RHC	Not adopted	No available transport	Male	Secondary level	Member of neighborhood health committee (CHW)	Clinician	Member of neighborhood health committee (CHW)	Rural Health Centre	Kalabo	Nurse	Not available	Not knowledgeable	No	No	They do not overload my work because they are part of my responsibilities	No	No	No	No	No	No	No	No	Strongly agree	Strongly agree	Agree	Namatindi RHC	Relevant
40	5	0	Namatindi RHC	Not adopted	Bicycle	Male	Tertiary level	Member of neighborhood health committee (CHW)	Other	Member of neighborhood health committee (CHW)	Rural Health Centre	Kalabo	Nurse	Not available	Knowledgeable	Yes	No	They do not overload my work because they are part of my responsibilities	Yes	No	Yes	No	No	No	No	No	Strongly agree	Agree	Agree	Namatindi RHC	Not relevant
23	5	0	Namatindi RHC	Not adopted	No available transport	Male	Secondary level	Member of neighborhood health committee (CHW)	Clinician	Member of neighborhood health committee (CHW)	Rural Health Centre	Kalabo	Nurse	Not available	Not knowledgeable	Yes	No	They do not overload my work because they are part of my responsibilities	No	No	No	No	No	No	No	No	Agree	Agree	Disagree	Namatindi RHC	Not relevant
35	6	0	Namatindi RHC	Adopted	No available transport	Female	Tertiary level	Member of neighborhood health committee (CHW)	Environmental health officer	Member of neighborhood health committee (CHW)	Rural Health Centre	Kalabo	Nurse	Not available	Knowledgeable	No	No	They do not overload my work because they are part of my responsibilities	No	Yes	Yes	No	No	No	No	Yes	Strongly agree	Strongly agree	Strongly agree	Namatindi RHC	Relevant
49	10	0	Namatindi RHC	Adopted	Motor vehicle	Female	Secondary level	Community health assistant (CHA)	Environmental health officer	Community health assistant (CHA)	Rural Health Centre	Kalabo	Nurse	Rarely available	Not knowledgeable	Yes	No	They do not overload my work because they are part of my responsibilities	No	No	Yes	No	No	No	Yes	Yes	Agree	Agree	Agree	Namatindi RHC	Not relevant
47	5	0	Namatindi RHC	Adopted	No available transport	Female	Secondary level	Member of neighborhood health committee (CHW)	Environmental health officer	Member of neighborhood health committee (CHW)	Rural Health Centre	Kalabo	Nurse	Not available	Knowledgeable	Yes	No	They do not overload my work because they are part of my responsibilities	No	Yes	Yes	No	Yes	No	No	No	Strongly agree	Strongly agree	Strongly disagree	Namatindi RHC	Relevant
25	2	0	Namatindi RHC	Adopted	No available transport	Female	Secondary level	Member of neighborhood health committee (CHW)	Environmental health officer	Member of neighborhood health committee (CHW)	Rural Health Centre	Kalabo	Nurse	Not available	Knowledgeable	Yes	No	They overload my work and affect my performance in other areas	Yes	No	Yes	No	No	Yes	Yes	Yes	Neutral	Neutral	Disagree	Namatindi RHC	Relevant
57	6	0	Yuka HP	Not adopted	No available transport	Female	Primary level	Member of neighborhood health committee (CHW)	Clinician	Member of neighborhood health committee (CHW)	Health Post	Kalabo	Nurse	Not available	Not knowledgeable	Yes	No	They do not overload my work because they are part of my responsibilities	No	No	No	No	No	No	No	No	Strongly agree	Agree	Agree	Yuka HP	Not relevant
26	7	0	Yuka HP	Adopted	No available transport	Female	Primary level	Member of neighborhood health committee (CHW)	Clinician	Member of neighborhood health committee (CHW)	Health Post	Kalabo	Nurse	Not available	Not knowledgeable	No	Yes	They overload my work and affect my performance in other areas	No	Yes	No	No	No	No	Yes	Yes	Strongly disagree	Neutral	Disagree	Yuka HP	Relevant
30	7	0	Yuka HP	Adopted	Bicycle	Male	Secondary level	Member of neighborhood health committee (CHW)	Environmental health officer	Member of neighborhood health committee (CHW)	Health Post	Kalabo	Nurse	Not available	Not knowledgeable	No	No	They do not overload my work because they are part of my responsibilities	Yes	No	No	Yes	Yes	Yes	No	No	Strongly agree	Strongly agree	Strongly disagree	Yuka HP	Relevant
43	6	1000	Ndoka HP	Adopted	Bicycle	Male	Secondary level	Community health volunteer	Clinician	Community health volunteer	Health Post	Kalabo	Nurse	Not available	Knowledgeable	Yes	No	They do not overload my work because they are part of my responsibilities	Yes	Yes	Yes	No	No	No	Yes	Yes	Strongly agree	Strongly agree	Disagree	Ndoka HP	Relevant
49	26	0	Ndoka HP	Adopted	No available transport	Female	Secondary level	Member of neighborhood health committee (CHW)	Environmental health officer	Member of neighborhood health committee (CHW)	Health Post	Kalabo	Nurse	Not available	Not knowledgeable	Yes	No	They do not overload my work because they are part of my responsibilities	Yes	No	Yes	No	Yes	No	Yes	Yes	Strongly agree	Strongly agree	Strongly disagree	Ndoka HP	Relevant
39	7	0	Yuka HP	Not adopted	No available transport	Male	Secondary level	Community health volunteer	Environmental health officer	Community health volunteer	Health Post	Kalabo	Nurse	Not available	Knowledgeable	Yes	No	They do not overload my work because they are part of my responsibilities	No	Yes	No	No	No	No	No	No	Strongly agree	Strongly agree	Strongly disagree	Yuka HP	Not relevant
32	3	0	Yuka HP	Adopted	Bicycle	Female	Secondary level	Community health volunteer	Other	Community health volunteer	Health Post	Kalabo	Nurse	Rarely available	Knowledgeable	Yes	No	They do not overload my work because they are part of my responsibilities	No	No	No	No	No	No	Yes	Yes	Strongly agree	Strongly agree	Strongly disagree	Yuka HP	Relevant
55	16	0	Yuka HP	Not adopted	Bicycle	Male	Secondary level	Member of neighborhood health committee (CHW)	Clinician	Member of neighborhood health committee (CHW)	Rural Health Centre	Kalabo	Nurse	Not available	Knowledgeable	Yes	No	They do not overload my work because they are part of my responsibilities	No	No	No	No	No	No	No	No	Strongly agree	Agree	Agree	Yuka HP	Not relevant
47	4	0	Mambolomoka HP	Adopted	No available transport	Female	Secondary level	Member of neighborhood health committee (CHW)	Environmental health officer	Member of neighborhood health committee (CHW)	Health Post	Shangombo	Nurse	Not available	Knowledgeable	Yes	No	They do not overload my work because they are part of my responsibilities	No	Yes	Yes	No	Yes	No	No	No	Strongly agree	Strongly agree	Strongly disagree	Mambolomoka HP	Relevant
48	26	0	Mambolomoka HP	Adopted	No available transport	Female	Secondary level	Member of neighborhood health committee (CHW)	Environmental health officer	Member of neighborhood health committee (CHW)	Health Post	Shangombo	Nurse	Not available	Not knowledgeable	Yes	No	They do not overload my work because they are part of my responsibilities	Yes	No	Yes	No	Yes	No	Yes	Yes	Strongly agree	Strongly agree	Strongly disagree	Mambolomoka HP	Relevant
32	0	0	Mambolomoka HP	Adopted	No available transport	Female	Secondary level	Community health volunteer	Other	Community health volunteer	Health Post	Shangombo	Nurse	Rarely available	Knowledgeable	Yes	No	They do not overload my work because they are part of my responsibilities	No	No	No	Yes	No	No	Yes	Yes	Strongly agree	Strongly agree	Strongly disagree	Mambolomoka HP	Relevant
41	2	0	Ndoka HP	Not adopted	No available transport	Female	Secondary level	Member of neighborhood health committee (CHW)	Environmental health officer	Member of neighborhood health committee (CHW)	Health Post	Kalabo	Nurse	Not available	Knowledgeable	No	Yes	They do not overload my work because they are part of my responsibilities	No	Yes	No	No	No	No	Yes	No	Strongly agree	Strongly agree	Strongly disagree	Ndoka HP	Not relevant
61	14	0	Ndoka HP	Adopted	Motor vehicle	Male	Secondary level	Member of neighborhood health committee (CHW)	Other	Member of neighborhood health committee (CHW)	Health Post	Kalabo	Nurse	Rarely available	Knowledgeable	No	Yes	They overload my work and affect my performance in other areas	No	No	No	No	Yes	No	No	No	Strongly agree	Strongly agree	Strongly disagree	Ndoka HP	Relevant
33	8	0	Ndoka HP	Adopted	No available transport	Female	Secondary level	Member of neighborhood health committee (CHW)	Clinician	Member of neighborhood health committee (CHW)	Health Post	Kalabo	Nurse	Not available	Not knowledgeable	Yes	No	They do not overload my work because they are part of my responsibilities	Yes	Yes	No	No	No	Yes	Yes	Yes	Agree	Agree	Agree	Ndoka HP	Relevant
23	6	0	Yuka HP	Not adopted	No available transport	Female	Secondary level	Member of neighborhood health committee (CHW)	Environmental health officer	Member of neighborhood health committee (CHW)	Health Post	Kalabo	Nurse	Readily available	Knowledgeable	Yes	No	They do not overload my work because they are part of my responsibilities	No	No	No	No	No	No	Yes	No	Agree	Agree	Disagree	Yuka HP	Not relevant
27	5	0	Mambolomoka HP	Adopted	Bicycle	Male	Tertiary level	Community health assistant (CHA)	Other	Community health assistant (CHA)	Health Post	Shangombo	Nurse	Rarely available	Knowledgeable	Yes	No	They do not overload my work because they are part of my responsibilities	Yes	No	Yes	Yes	Yes	No	Yes	Yes	Strongly agree	Strongly agree	Strongly disagree	Mambolomoka HP	Relevant
45	27	0	Mambolomoka HP	Adopted	No available transport	Female	Secondary level	Member of neighborhood health committee (CHW)	Other	Member of neighborhood health committee (CHW)	Health Post	Shangombo	Nurse	Not available	Knowledgeable	Yes	No	They do not overload my work because they are part of my responsibilities	Yes	Yes	No	No	Yes	No	Yes	Yes	Strongly agree	Strongly agree	Disagree	Mambolomoka HP	Relevant
50	27	0	Mambolomoka HP	Not adopted	No available transport	Female	Secondary level	Member of neighborhood health committee (CHW)	Other	Member of neighborhood health committee (CHW)	Health Post	Shangombo	Nurse	Not available	Not knowledgeable	No	Yes	They do not overload my work because they are part of my responsibilities	No	No	No	No	No	Yes	Yes	No	Strongly agree	Strongly agree	Agree	Mambolomoka HP	Not relevant
41	6	1000	Mambolomoka HP	Not adopted	No available transport	Male	Secondary level	Community health volunteer	Clinician	Community health volunteer	Health Post	Shangombo	Nurse	Not available	Knowledgeable	No	No	They do not overload my work because they are part of my responsibilities	No	No	Yes	No	No	No	Yes	No	Strongly agree	Strongly agree	Agree	Mambolomoka HP	Not relevant
26	2	0	Mambolomoka HP	Adopted	No available transport	Female	Secondary level	Member of neighborhood health committee (CHW)	Environmental health officer	Member of neighborhood health committee (CHW)	Health Post	Shangombo	Nurse	Not available	Knowledgeable	Yes	No	They overload my work and affect my performance in other areas	Yes	No	Yes	No	No	Yes	Yes	Yes	Neutral	Neutral	Disagree	Mambolomoka HP	Relevant
57	9	0	Yuka HP	Not adopted	Motor cycle	Male	Primary level	Community health volunteer	Environmental health officer	Community health volunteer	Health Post	Kalabo	Nurse	Not available	Knowledgeable	No	No	They overload my work and affect my performance in other areas	No	No	No	No	No	No	Yes	No	Neutral	Agree	Disagree	Yuka HP	Not relevant
46	6	0	Yuka HP	Adopted	No available transport	Male	Secondary level	Member of neighborhood health committee (CHW)	Environmental health officer	Member of neighborhood health committee (CHW)	Health Post	Kalabo	Nurse	Not available	Not knowledgeable	No	Yes	They do not overload my work because they are part of my responsibilities	No	No	No	Yes	No	No	No	Yes	Agree	Agree	Neutral	Yuka HP	Relevant
38	8	0	Yuka HP	Adopted	Motor cycle	Female	Secondary level	Member of neighborhood health committee (CHW)	Environmental health officer	Member of neighborhood health committee (CHW)	Health Post	Kalabo	Nurse	Not available	Not knowledgeable	No	Yes	They overload my work and affect my performance in other areas	No	No	No	Yes	No	Yes	Yes	Yes	Agree	Agree	Disagree	Yuka HP	Relevant
35	6	0	Yuka HP	Adopted	Motor cycle	Female	Secondary level	Community health volunteer	Environmental health officer	Community health volunteer	Health Post	Kalabo	Nurse	Readily available	Knowledgeable	Yes	No	They do not overload my work because they are part of my responsibilities	No	Yes	No	No	Yes	No	No	Yes	Agree	Strongly disagree	Strongly agree	Ndoka HP	Relevant
27	6	0	Yuka HP	Adopted	Motor cycle	Male	Secondary level	Community health volunteer	Environmental health officer	Community health volunteer	Health Post	Kalabo	Nurse	Not available	Not knowledgeable	Yes	No	They do not overload my work because they are part of my responsibilities	No	Yes	No	No	No	No	No	Yes	Neutral	Neutral	Disagree	Ndoka HP	Relevant
27	5	0	Yuka HP	Adopted	Motor cycle	Female	Secondary level	Member of neighborhood health committee (CHW)	Environmental health officer	Member of neighborhood health committee (CHW)	Health Post	Kalabo	Nurse	Not available	Not knowledgeable	Yes	No	They do not overload my work because they are part of my responsibilities	No	No	No	No	No	No	No	Yes	Agree	Agree	Agree	Yuka HP	Relevant
